# Supplementary material for: (E)-3-Methyl-N′-(4-nitro­benzyl­idene)benzohydrazide methanol monosolvate
Source: Acta Crystallogr Sect E Struct Rep Online. 2012 Feb 4;68(Pt 3):o602. doi: 10.1107/S1600536812003868 (PMC3297325; doi:10.1107/S1600536812003868)
Supplement: Supplementary file 2 [file e-68-0o602-Isup2.hkl]

# 
# h,k,l, Fc-squared, Fo-squared, sigma(Fo-squared) and status flag 
# 
data_I
_shelx_title ' 1 in   P-1' 
_shelx_refln_list_code          4 
_shelx_F_calc_maximum      150.97 
_exptl_crystal_F_000       332.00 
_reflns_d_resolution_high  0.7965 
 
loop_ 
 _symmetry_equiv_pos_as_xyz 
 'x, y, z' 
 '-x, -y, -z' 
 
_cell_length_a     6.5810 
_cell_length_b    10.7780 
_cell_length_c    11.7780 
_cell_angle_alpha  77.945 
_cell_angle_beta   87.524 
_cell_angle_gamma  76.146 
 
_shelx_F_squared_multiplier     1.000 
 
loop_ 
 _refln_index_h 
 _refln_index_k 
 _refln_index_l 
 _refln_F_squared_calc 
 _refln_F_squared_meas 
 _refln_F_squared_sigma 
 _refln_observed_status 
   2   0   0       66.72       71.02      3.61 o 
   3   0   0       54.49       50.35      1.86 o 
   4   0   0        0.02       -0.17      0.84 o 
   5   0   0        5.19       10.28      4.38 o 
   6   0   0        2.91        5.91      5.03 o 
   7   0   0        3.54       13.35      6.78 o 
   8   0   0        0.54        8.97      7.00 o 
  -7   1   0        6.03       10.72      6.35 o 
  -6   1   0       47.24       52.95      8.32 o 
  -5   1   0        3.87        4.16      3.94 o 
  -4   1   0       27.66       29.99      1.91 o 
  -3   1   0       25.16       27.47      1.70 o 
  -2   1   0       11.74       12.73      1.00 o 
  -1   1   0      103.12       86.43      2.42 o 
   1   1   0        0.49        0.11      0.46 o 
   2   1   0      987.67      944.82     12.85 o 
   3   1   0      313.89      344.47      5.89 o 
   4   1   0      287.04      346.66      6.42 o 
   5   1   0       12.30       11.28      2.58 o 
   6   1   0        8.64        5.69      5.03 o 
   7   1   0       25.43       18.16      6.78 o 
   8   1   0        1.17       10.72      7.22 o 
  -7   2   0        6.51       12.69      6.35 o 
  -6   2   0       27.43       49.45      7.88 o 
  -5   2   0        0.50        7.88      4.16 o 
  -4   2   0       16.29       14.91      2.22 o 
  -3   2   0       20.45       18.85      2.19 o 
  -2   2   0      330.43      319.38      5.88 o 
  -1   2   0      148.38      132.71      8.75 o 
   0   2   0       34.64       35.46      1.31 o 
   1   2   0        9.05        9.15      0.89 o 
   2   2   0      349.69      369.62      7.06 o 
   3   2   0      567.11      595.43      9.18 o 
   4   2   0       44.40       54.73      3.47 o 
   5   2   0        0.01       -0.42      1.68 o 
   6   2   0        2.16        5.86      3.39 o 
   7   2   0       18.10       25.16      7.00 o 
   8   2   0        0.00        6.56      7.00 o 
  -7   3   0       22.64       33.70      8.10 o 
  -6   3   0       39.56       61.49      8.75 o 
  -5   3   0      201.94      224.73     12.91 o 
  -4   3   0      137.55      141.23      5.46 o 
  -3   3   0        0.36        1.75      1.53 o 
  -2   3   0        0.61        0.58      1.09 o 
  -1   3   0      126.75      120.52      2.61 o 
   0   3   0      257.69      251.83      4.25 o 
   1   3   0      269.98      250.12      5.32 o 
   2   3   0      431.61      455.69      7.14 o 
   3   3   0       58.90       60.27      2.18 o 
   4   3   0        8.19       12.60      3.28 o 
   5   3   0       25.17       25.29      3.01 o 
   6   3   0        0.29        1.78      3.28 o 
   7   3   0      147.78      131.95     10.28 o 
   8   3   0       17.41       15.32      7.22 o 
  -7   4   0        1.37       11.60      6.35 o 
  -6   4   0       24.19       34.57      7.88 o 
  -5   4   0       74.21       85.12      9.63 o 
  -4   4   0        3.11        9.87      2.45 o 
  -3   4   0        8.72        7.22      2.41 o 
  -2   4   0       46.68       38.08      1.86 o 
  -1   4   0        5.71        3.48      0.87 o 
   0   4   0       84.01       89.05      2.35 o 
   1   4   0      204.96      201.99      6.56 o 
   2   4   0      314.43      329.11      5.70 o 
   3   4   0       32.21       32.14      1.77 o 
   4   4   0       32.79       36.49      2.15 o 
   5   4   0        0.78        1.43      1.84 o 
   6   4   0        9.27        4.56      2.86 o 
   7   4   0       21.04       15.62      5.25 o 
  -6   5   0        0.03       11.38      5.91 o 
  -5   5   0        0.88       -0.22      4.60 o 
  -4   5   0      193.37      214.10      7.72 o 
  -3   5   0        5.03        4.35      4.27 o 
  -2   5   0      100.46      115.54      6.35 o 
  -1   5   0       74.46       72.65      4.16 o 
   0   5   0       29.52       35.47      1.79 o 
   1   5   0        0.93        4.16      1.24 o 
   2   5   0       23.72       26.06      3.94 o 
   3   5   0       43.85       38.90      2.02 o 
   4   5   0      120.41      123.11      3.68 o 
   5   5   0        0.12       -3.28      2.19 o 
   6   5   0        0.47        3.94      3.94 o 
   7   5   0        2.95       -5.91      3.94 o 
  -6   6   0        0.42       10.72      5.91 o 
  -5   6   0        1.13       15.54      5.69 o 
  -4   6   0       24.74       28.94      7.44 o 
  -3   6   0       11.73        8.00      2.78 o 
  -2   6   0       34.46       37.20      4.38 o 
  -1   6   0      507.32      514.61     18.05 o 
   0   6   0      586.91      640.04     12.37 o 
   1   6   0      120.82      110.27      5.80 o 
   2   6   0      383.77      388.68      8.96 o 
   3   6   0      273.63      283.54     12.36 o 
   4   6   0        9.53       12.87      2.15 o 
   5   6   0        7.51        7.88      3.94 o 
   6   6   0        9.39       12.25      4.81 o 
   7   6   0        0.48        0.66      4.60 o 
   8   6   0        9.72       26.26      7.00 o 
  -5   7   0        3.73       14.22      5.69 o 
  -4   7   0        6.19        8.92      5.14 o 
  -3   7   0        7.16        7.00      4.60 o 
  -2   7   0       47.21       47.37     11.27 o 
  -1   7   0       78.42       93.00      6.13 o 
   0   7   0       11.71       13.04      1.99 o 
   1   7   0        4.05        4.27      1.70 o 
   2   7   0      317.72      316.25      8.27 o 
   3   7   0      216.53      222.68      6.92 o 
   4   7   0       92.38      101.65      8.64 o 
   5   7   0       62.30       68.27      7.66 o 
   6   7   0      103.95      102.19      8.75 o 
   7   7   0        5.15        8.75      5.25 o 
  -5   8   0        0.05       10.94      5.69 o 
  -4   8   0        0.31        3.43      6.56 o 
  -3   8   0       14.25       19.04      5.25 o 
  -2   8   0        0.99        1.53      3.28 o 
  -1   8   0       37.40       35.67      4.81 o 
   0   8   0        5.42        3.06      1.70 o 
   1   8   0       18.89       20.36      2.63 o 
   2   8   0      125.51      126.78      8.10 o 
   3   8   0        4.14        8.34      2.36 o 
   4   8   0       40.29       44.26      5.25 o 
   5   8   0        4.09        4.60      3.94 o 
   6   8   0        2.58       11.60      5.47 o 
   7   8   0        1.09        1.31      5.25 o 
  -4   9   0        2.22        9.41      5.47 o 
  -3   9   0        0.69       -5.91      3.94 o 
  -2   9   0       22.60       21.01      5.47 o 
  -1   9   0        0.27        3.06      3.50 o 
   0   9   0        0.99        4.38      3.28 o 
   1   9   0       19.75       22.03      3.01 o 
   2   9   0        9.94        8.74      6.56 o 
   3   9   0       22.02       21.17      3.32 o 
   4   9   0        8.64        6.04      2.67 o 
   5   9   0        4.25       11.82      4.81 o 
   6   9   0       14.63       16.85      5.69 o 
   7   9   0       12.22       14.44      6.35 o 
  -3  10   0        3.01       10.28      5.47 o 
  -2  10   0        2.49        9.19      5.25 o 
  -1  10   0        4.49        5.47      4.38 o 
   0  10   0        3.32        5.25      3.72 o 
   1  10   0        2.40        5.21      2.39 o 
   2  10   0        0.01        1.54      2.15 o 
   3  10   0        3.95        3.78      2.58 o 
   4  10   0       17.42       13.57      5.47 o 
   5  10   0       57.46       60.61      8.32 o 
   6  10   0       77.10       88.18     10.07 o 
  -2  11   0        2.92       10.28      5.47 o 
  -1  11   0        1.06        8.97      5.47 o 
   0  11   0        2.09        7.00      4.60 o 
   1  11   0        0.57       -1.53      3.72 o 
   2  11   0        0.56        3.83      3.01 o 
   3  11   0        3.61        6.13      3.09 o 
   4  11   0       23.62       38.73      7.22 o 
   5  11   0        0.04        7.22      6.13 o 
   6  11   0        5.51       18.38      6.56 o 
  -1  12   0       11.05       12.47      5.91 o 
   0  12   0       14.28       17.29      6.35 o 
   1  12   0       27.61       31.07      6.56 o 
   2  12   0       81.93       82.06      8.75 o 
   3  12   0       20.73       16.80      4.10 o 
   4  12   0        9.87       -0.44      5.69 o 
   5  12   0        1.02        3.06      6.35 o 
   1  13   0        0.07       11.60      5.91 o 
   2  13   0        6.06        6.13      5.69 o 
   3  13   0        3.01        4.70      3.87 o 
  -2 -13   1       44.37       38.73      7.44 o 
  -4 -12   1        1.05        3.50      5.91 o 
  -3 -12   1        0.50       -1.80      3.17 o 
  -2 -12   1        2.38        4.16      5.03 o 
  -1 -12   1        0.98        3.94      4.81 o 
   0 -12   1        0.06        6.56      5.25 o 
   1 -12   1        5.61        5.69      5.03 o 
  -5 -11   1        4.83        6.78      6.35 o 
  -4 -11   1        3.56        5.03      5.25 o 
  -3 -11   1        6.61        9.82      3.39 o 
  -2 -11   1       77.43       75.65      9.19 o 
  -1 -11   1        7.87        7.44      4.81 o 
   0 -11   1        2.42        5.91      4.38 o 
   1 -11   1       14.42       21.88      5.91 o 
   2 -11   1        3.37        7.66      5.25 o 
  -6 -10   1      216.19      218.82     14.00 o 
  -5 -10   1       58.03       75.93      9.41 o 
  -4 -10   1       23.24       20.57      5.69 o 
  -3 -10   1        1.27        5.30      2.77 o 
  -2 -10   1       25.40       28.44      3.79 o 
  -1 -10   1        2.69        6.13      3.94 o 
   0 -10   1        5.64       10.94      4.38 o 
   1 -10   1        0.06        2.84      4.16 o 
   2 -10   1        2.05        1.31      4.38 o 
   3 -10   1        0.10        2.63      5.25 o 
  -7  -9   1        0.19        0.66      5.69 o 
  -6  -9   1        1.80       12.25      5.25 o 
  -5  -9   1        0.27       -0.22      4.38 o 
  -4  -9   1       50.89       47.27      6.78 o 
  -3  -9   1       98.18      100.68      5.32 o 
  -2  -9   1      146.42      131.65      5.80 o 
  -1  -9   1        1.85        5.17      2.24 o 
   0  -9   1        0.55        6.56      3.50 o 
   1  -9   1        7.64       14.66      4.60 o 
   2  -9   1        0.65        3.06      3.94 o 
   3  -9   1        1.62        1.53      4.60 o 
   4  -9   1        0.59        0.66      5.03 o 
  -7  -8   1       22.88       17.72      6.56 o 
  -6  -8   1        6.66        7.66      4.81 o 
  -5  -8   1       21.24       23.41      5.69 o 
  -4  -8   1       17.86       17.72      5.03 o 
  -3  -8   1       20.38       21.88      3.08 o 
  -2  -8   1       19.91       20.78      3.17 o 
  -1  -8   1        0.90        0.93      1.68 o 
   0  -8   1        5.28        2.41      2.63 o 
   1  -8   1        0.01        0.44      2.84 o 
   2  -8   1       11.28       10.72      4.16 o 
   3  -8   1        0.20       -0.88      3.50 o 
   4  -8   1        2.03       10.55      6.89 o 
   5  -8   1       10.90       22.33      8.42 o 
  -7  -7   1        6.40        4.60      5.03 o 
  -6  -7   1        3.41        5.91      5.25 o 
  -5  -7   1        0.12       -2.19      3.28 o 
  -4  -7   1        0.15        0.66      2.84 o 
  -3  -7   1       37.95       33.07      3.05 o 
  -2  -7   1       46.97       50.88      3.55 o 
  -1  -7   1       64.69       65.78      3.56 o 
   0  -7   1       13.08       14.22      2.52 o 
   1  -7   1      398.85      386.17      9.97 o 
   2  -7   1        8.73        2.41      3.28 o 
   3  -7   1       13.28       12.25      4.38 o 
   4  -7   1       17.65       25.52      6.13 o 
   5  -7   1       12.62       19.99      7.77 o 
  -7  -6   1        0.60        1.53      4.81 o 
  -6  -6   1        4.50        4.16      4.16 o 
  -5  -6   1       29.18       31.73      5.47 o 
  -4  -6   1        6.49        5.03      2.84 o 
  -3  -6   1        1.15       -0.32      1.97 o 
  -2  -6   1        1.34        0.37      1.31 o 
  -1  -6   1       19.11       23.19      4.12 o 
   0  -6   1      139.90      135.82      3.70 o 
   1  -6   1        8.36       11.13      2.17 o 
   2  -6   1       17.60       15.45      2.71 o 
   3  -6   1      252.70      240.92     10.50 o 
   4  -6   1      319.42      309.82     10.03 o 
   5  -6   1       99.81       97.54      6.14 o 
   6  -6   1        0.02       15.97      6.56 o 
  -7  -5   1       16.43       23.19      6.35 o 
  -6  -5   1       19.77       15.76      5.03 o 
  -5  -5   1        8.64        5.45      4.27 o 
  -4  -5   1        3.45        3.63      2.52 o 
  -3  -5   1        7.05        5.83      1.28 o 
  -2  -5   1       43.86       42.05      1.97 o 
  -1  -5   1      157.31      149.95      4.56 o 
   0  -5   1      233.93      245.79      4.92 o 
   1  -5   1      288.87      296.55      5.62 o 
   2  -5   1       96.67       88.66      4.26 o 
   3  -5   1      100.15      101.31      6.35 o 
   4  -5   1      289.86      304.60     12.25 o 
   5  -5   1        8.39        5.88      3.21 o 
   6  -5   1        5.23       10.94      5.91 o 
  -7  -4   1       34.23       43.06     11.82 o 
  -6  -4   1      123.93      126.63      8.53 o 
  -5  -4   1        8.70       15.27      2.77 o 
  -4  -4   1      160.88      156.42      5.63 o 
  -3  -4   1       16.60       18.32      1.53 o 
  -2  -4   1       86.66       87.46      2.54 o 
  -1  -4   1        3.32        5.46      0.82 o 
   0  -4   1       16.31       19.25      1.38 o 
   1  -4   1       55.79       51.63      1.82 o 
   2  -4   1      300.53      297.13      7.88 o 
   3  -4   1      281.17      277.78      9.41 o 
   4  -4   1      139.06      153.39      7.88 o 
   5  -4   1       22.08       19.63      3.51 o 
   6  -4   1       15.20       31.51      7.66 o 
  -8  -3   1       11.04       19.26      7.44 o 
  -7  -3   1       21.33       33.92      7.22 o 
  -6  -3   1       27.33       23.53      3.61 o 
  -5  -3   1        2.69        3.40      2.08 o 
  -4  -3   1      531.10      565.19     12.59 o 
  -3  -3   1      352.17      378.73      6.57 o 
  -2  -3   1      472.41      466.54      7.32 o 
  -1  -3   1      234.18      237.25      4.19 o 
   0  -3   1      325.40      318.06      5.17 o 
   1  -3   1        0.93       -0.11      0.89 o 
   2  -3   1      453.67      430.35      9.62 o 
   3  -3   1       58.98       57.69      3.47 o 
   4  -3   1        1.03        2.63      2.19 o 
   5  -3   1        0.00        4.47      7.77 o 
   6  -3   1        3.45        5.03      4.81 o 
   7  -3   1        4.77       18.16      6.78 o 
  -8  -2   1        3.92       17.07      7.66 o 
  -7  -2   1        0.87        2.41      5.03 o 
  -6  -2   1       13.80       11.39      7.11 o 
  -5  -2   1        0.18        0.63      1.89 o 
  -4  -2   1      655.71      682.59     17.83 o 
  -3  -2   1        6.49        6.20      1.05 o 
  -2  -2   1      241.60      255.44      4.41 o 
  -1  -2   1     1071.17     1008.35     13.37 o 
   0  -2   1     1087.39      988.88     13.12 o 
   1  -2   1      293.82      265.81      7.33 o 
   2  -2   1       24.92       25.90      2.15 o 
   3  -2   1        0.83       -0.37      2.30 o 
   4  -2   1       18.42       21.01      3.06 o 
   5  -2   1       27.26       27.15      3.31 o 
   6  -2   1        0.01       10.07      4.81 o 
   7  -2   1        1.10        9.41      6.13 o 
  -8  -1   1        0.93        7.00      7.22 o 
  -7  -1   1        0.02       -2.63      5.69 o 
  -6  -1   1        5.85        1.31      4.38 o 
  -5  -1   1       11.98       14.62      2.58 o 
  -4  -1   1      143.45      144.64      5.30 o 
  -3  -1   1      103.39      101.34      2.49 o 
  -2  -1   1      409.12      418.24      8.47 o 
  -1  -1   1      733.09      734.47     12.91 o 
   0  -1   1      275.73      269.19      4.92 o 
   1  -1   1     3225.57     3111.36     48.85 o 
   2  -1   1      511.27      519.28     11.60 o 
   3  -1   1       36.05       36.37      2.46 o 
   4  -1   1       88.00       80.31      4.81 o 
   5  -1   1       22.06       15.36      2.71 o 
   6  -1   1        4.89       15.10      5.91 o 
   7  -1   1        0.01        4.81      5.47 o 
  -8   0   1        0.14       11.60      7.00 o 
  -7   0   1        0.30        3.28      5.69 o 
  -6   0   1       13.87       14.00      5.69 o 
  -5   0   1       21.52       17.07      2.67 o 
  -4   0   1       59.00       54.04      2.89 o 
  -3   0   1       38.05       39.52      2.25 o 
  -2   0   1      399.84      377.18      5.73 o 
  -1   0   1      621.24      587.57     10.28 o 
   1   0   1       13.09       17.26      2.84 o 
   2   0   1      583.58      581.36      8.44 o 
   3   0   1       66.33       74.13      2.36 o 
   4   0   1      248.25      276.11      8.86 o 
   5   0   1       18.86       10.07      4.38 o 
   6   0   1        6.64        7.88      5.25 o 
   7   0   1        3.92        5.25      6.35 o 
  -7   1   1        6.30        7.00      5.91 o 
  -6   1   1        8.99        8.75      5.25 o 
  -5   1   1       12.90       15.76      4.81 o 
  -4   1   1        1.41        0.70      0.99 o 
  -3   1   1       69.87       62.40      2.16 o 
  -2   1   1     1294.73     1252.92     16.69 o 
  -1   1   1     2664.84     2572.35     59.70 o 
   0   1   1      903.92      956.11     56.24 o 
   1   1   1      159.53      141.29      2.55 o 
   2   1   1     2964.79     2968.45     37.66 o 
   3   1   1     1142.51     1147.71     20.49 o 
   4   1   1      777.11      847.83     14.84 o 
   5   1   1       56.42       52.57      3.57 o 
   6   1   1       10.66        5.47      4.81 o 
   7   1   1        7.00       17.72      7.00 o 
   8   1   1        4.23       14.44      7.22 o 
  -7   2   1        5.05        9.41      6.13 o 
  -6   2   1        0.20        7.88      4.60 o 
  -5   2   1      103.03      102.63      8.53 o 
  -4   2   1      282.99      262.96      7.21 o 
  -3   2   1       15.14       11.83      1.90 o 
  -2   2   1     1080.23     1057.12     14.39 o 
  -1   2   1      116.21      112.43      2.49 o 
   0   2   1      403.36      397.81      9.85 o 
   1   2   1       17.51       20.95      1.31 o 
   2   2   1      287.33      261.12      4.64 o 
   3   2   1     1174.50     1239.40     20.25 o 
   4   2   1        6.21       10.49      2.95 o 
   5   2   1       10.02        8.39      2.26 o 
   6   2   1      157.96      145.30     10.07 o 
   7   2   1       40.01       51.64      8.32 o 
   8   2   1        3.55        9.63      7.22 o 
  -7   3   1        5.04       10.28      6.35 o 
  -6   3   1       16.33       23.63      6.56 o 
  -5   3   1       64.72       82.28      7.88 o 
  -4   3   1      317.48      293.67     14.77 o 
  -3   3   1        0.11       -0.94      0.78 o 
  -2   3   1       63.18       61.62      2.03 o 
  -1   3   1      329.70      318.67      6.07 o 
   0   3   1      312.53      302.55     11.93 o 
   1   3   1     1924.27     1995.02     30.48 o 
   2   3   1       46.17       42.69      2.17 o 
   3   3   1        1.78        1.51      0.93 o 
   4   3   1        4.33        0.48      1.20 o 
   5   3   1        1.94        2.54      2.08 o 
   6   3   1        3.84        2.13      2.55 o 
   7   3   1       20.75       22.32      6.56 o 
   8   3   1        0.00        1.97      5.91 o 
  -7   4   1        6.30       23.63      7.66 o 
  -6   4   1       48.24       48.58      8.53 o 
  -5   4   1      465.53      468.93     20.35 o 
  -4   4   1      886.60      852.02     17.77 o 
  -3   4   1      113.10      103.53      4.47 o 
  -2   4   1        0.15        0.29      0.94 o 
  -1   4   1      343.81      373.44      6.25 o 
   0   4   1       28.23       30.93      1.36 o 
   1   4   1       51.47       56.54      2.46 o 
   2   4   1      368.43      362.76      6.12 o 
   3   4   1        0.37        0.35      0.77 o 
   4   4   1       34.21       31.25      2.41 o 
   5   4   1      148.63      152.45      5.96 o 
   6   4   1       52.97       59.27      8.42 o 
   7   4   1        7.79       17.29      5.47 o 
  -6   5   1        2.69       10.28      5.25 o 
  -5   5   1       20.91       24.29      6.56 o 
  -4   5   1       37.07       36.91      5.58 o 
  -3   5   1        5.98        8.80      3.06 o 
  -2   5   1      453.90      466.09     10.69 o 
  -1   5   1      365.44      401.54      6.97 o 
   0   5   1      207.53      199.83      4.11 o 
   1   5   1      559.88      560.72     10.83 o 
   2   5   1      264.03      273.10      6.80 o 
   3   5   1        9.85        8.61      1.26 o 
   4   5   1        1.12       -0.86      1.06 o 
   5   5   1        7.97        6.80      2.39 o 
   6   5   1       44.76       40.70      6.35 o 
   7   5   1        0.85       -4.38      3.94 o 
  -6   6   1        0.80        6.13      5.47 o 
  -5   6   1       28.20       38.51      7.44 o 
  -4   6   1        0.48       -3.15      2.18 o 
  -3   6   1        4.96        1.50      2.10 o 
  -2   6   1       70.55       76.30      3.94 o 
  -1   6   1        9.16        8.48      1.43 o 
   0   6   1       27.07       29.78      1.74 o 
   1   6   1       17.81       14.44      1.93 o 
   2   6   1        0.21        0.99      1.31 o 
   3   6   1       90.95       94.10      4.24 o 
   4   6   1        8.84        7.35      1.93 o 
   5   6   1        0.28       -3.94      3.28 o 
   6   6   1       23.49       27.57      5.69 o 
   7   6   1        2.83       -1.53      4.60 o 
  -5   7   1        0.10       12.25      5.03 o 
  -4   7   1        0.11        4.84      2.71 o 
  -3   7   1       13.47       10.77      2.99 o 
  -2   7   1        3.22        1.73      3.72 o 
  -1   7   1      136.35      137.24      5.03 o 
   0   7   1       69.36       69.15      5.25 o 
   1   7   1      233.68      227.89      7.55 o 
   2   7   1      744.98      790.11     21.44 o 
   3   7   1      267.12      285.72      9.96 o 
   4   7   1       78.67       80.03      4.30 o 
   5   7   1        1.25        2.19      3.72 o 
   6   7   1        0.85        5.69      4.60 o 
   7   7   1        1.13       -0.88      4.81 o 
  -5   8   1        9.36       15.32      6.13 o 
  -4   8   1        0.03        8.40      5.58 o 
  -3   8   1        7.91       11.16      4.38 o 
  -2   8   1        3.57        4.38      3.72 o 
  -1   8   1        1.99        1.75      2.63 o 
   0   8   1       16.99       18.82      3.72 o 
   1   8   1        0.17        0.05      1.52 o 
   2   8   1       30.86       29.73      3.61 o 
   3   8   1        6.60        5.30      2.26 o 
   4   8   1       47.55       35.54      5.25 o 
   5   8   1      473.83      492.13     18.82 o 
   6   8   1      490.14      523.20     20.57 o 
   7   8   1       17.50       15.54      6.13 o 
  -4   9   1        2.01       13.57      5.47 o 
  -3   9   1        1.43        3.28      4.38 o 
  -2   9   1       11.74       16.19      4.60 o 
  -1   9   1        3.49        1.09      3.28 o 
   0   9   1       20.14       12.47      3.94 o 
   1   9   1        9.76        8.69      2.21 o 
   2   9   1      108.65      107.41      5.18 o 
   3   9   1       12.14       11.63      2.93 o 
   4   9   1       22.70       25.01      3.63 o 
   5   9   1       25.57       35.01      6.35 o 
   6   9   1       12.72       18.16      5.91 o 
   7   9   1        1.28        6.13      5.69 o 
  -3  10   1       20.64       18.60      5.69 o 
  -2  10   1       17.74       14.00      5.47 o 
  -1  10   1       19.23       10.94      4.81 o 
   0  10   1        6.93        6.35      4.16 o 
   1  10   1        1.04        2.08      2.48 o 
   2  10   1       20.34       16.13      3.17 o 
   3  10   1        0.03       -2.38      2.31 o 
   4  10   1        3.83        7.08      3.83 o 
   5  10   1        3.73        9.41      5.69 o 
   6  10   1        1.26        5.69      5.03 o 
  -2  11   1       25.18       29.32      7.00 o 
  -1  11   1       22.01       22.10      6.13 o 
   0  11   1       10.13       11.82      5.03 o 
   1  11   1      179.19      164.11     10.28 o 
   2  11   1       32.36       34.95      8.42 o 
   3  11   1        0.80        0.00      2.79 o 
   4  11   1        0.22       -1.19      2.93 o 
   5  11   1        0.27        5.03      5.69 o 
   6  11   1        0.00        4.81      5.91 o 
  -1  12   1        1.15        4.60      5.69 o 
   0  12   1        8.53       15.10      5.69 o 
   1  12   1        7.65       22.54      6.13 o 
   2  12   1        4.94        4.68      3.24 o 
   3  12   1        4.31        5.01      3.24 o 
   4  12   1       11.08        7.58      3.63 o 
   5  12   1        3.52        3.94      6.13 o 
   0  13   1        1.47        9.19      5.47 o 
   1  13   1       28.77       42.45      7.88 o 
   2  13   1       50.11       44.42      7.66 o 
   3  13   1        4.59        4.30      3.79 o 
  -4 -12   2        5.25        6.13      6.13 o 
  -3 -12   2        0.27        1.97      4.81 o 
  -2 -12   2        5.15        3.72      5.25 o 
  -1 -12   2        4.63        7.00      5.03 o 
   0 -12   2        1.11       11.82      5.47 o 
  -5 -11   2        6.32        9.85      6.56 o 
  -4 -11   2        1.26        6.35      5.03 o 
  -3 -11   2        0.01        3.53      3.17 o 
  -2 -11   2        0.59        2.63      4.81 o 
  -1 -11   2        0.52        1.97      4.38 o 
   0 -11   2        0.67        5.91      4.81 o 
   1 -11   2        2.90        0.22      4.38 o 
   2 -11   2        3.67        9.41      6.13 o 
  -6 -10   2        1.48        9.85      6.35 o 
  -5 -10   2        2.71        6.56      5.25 o 
  -4 -10   2       14.11       12.91      5.47 o 
  -3 -10   2        9.41       11.36      4.16 o 
  -2 -10   2       20.14       11.55      3.17 o 
  -1 -10   2        1.50        3.72      3.94 o 
   0 -10   2        0.26        4.16      3.94 o 
   1 -10   2        0.43        0.66      3.72 o 
   2 -10   2        0.01       -1.31      4.16 o 
   3 -10   2        1.64        0.22      5.47 o 
  -6  -9   2       66.77       81.62      9.63 o 
  -5  -9   2        7.01        8.32      5.03 o 
  -3  -9   2       46.06       42.51      4.01 o 
  -2  -9   2       83.99       91.62      5.11 o 
  -1  -9   2        0.71        0.23      2.84 o 
   0  -9   2        0.39        0.22      3.06 o 
   1  -9   2       30.85       29.98      5.25 o 
   2  -9   2        3.55        3.72      4.16 o 
   3  -9   2        1.69        2.63      5.03 o 
   4  -9   2        6.38       15.54      6.35 o 
  -7  -8   2        0.36       -3.72      4.60 o 
  -6  -8   2        0.11        6.56      4.81 o 
  -5  -8   2        3.73        3.06      3.94 o 
  -4  -8   2        2.93        5.69      3.72 o 
  -3  -8   2      123.85      111.21     14.22 o 
  -2  -8   2        3.83        3.94      2.17 o 
  -1  -8   2       25.56       34.15      7.99 o 
   0  -8   2      100.66       97.16      6.78 o 
   1  -8   2       70.32       73.52      6.13 o 
   2  -8   2        0.04        0.44      3.72 o 
   3  -8   2        4.21       10.28      4.60 o 
   4  -8   2        2.42       11.84      4.92 o 
  -7  -7   2        0.07       12.47      5.91 o 
  -6  -7   2        1.49        3.28      4.16 o 
  -5  -7   2        2.97        2.63      3.28 o 
  -4  -7   2        0.08        1.75      3.06 o 
  -3  -7   2       24.65       24.79      2.94 o 
  -2  -7   2        0.26        1.97      1.70 o 
  -1  -7   2        4.17        5.82      1.97 o 
   0  -7   2       13.70       11.51      2.41 o 
   1  -7   2        4.53        5.13      2.36 o 
   2  -7   2        1.00        0.80      2.39 o 
   3  -7   2        5.74       10.35      3.83 o 
   4  -7   2       22.26       19.69      5.47 o 
   5  -7   2        0.33        4.84      3.83 o 
  -7  -6   2        7.92       10.50      5.03 o 
  -6  -6   2        9.10        8.97      4.60 o 
  -5  -6   2        2.93        2.19      3.50 o 
  -4  -6   2        0.10       -2.41      2.41 o 
  -3  -6   2        4.22        5.33      1.73 o 
  -2  -6   2      146.65      141.57      6.35 o 
  -1  -6   2      146.23      149.69      4.90 o 
   0  -6   2       15.90       18.68      2.49 o 
   1  -6   2        0.00       -2.29      1.52 o 
   2  -6   2       17.13       21.22      4.16 o 
   3  -6   2       29.15       35.02      4.26 o 
   4  -6   2       18.50       30.63      5.47 o 
   5  -6   2       52.19       54.56      8.32 o 
   6  -6   2        5.46       20.57      7.22 o 
  -7  -5   2       33.54       30.63      6.35 o 
  -6  -5   2        0.36        0.44      3.72 o 
  -5  -5   2        0.01       -2.84      1.93 o 
  -4  -5   2        4.32        4.11      1.86 o 
  -3  -5   2        1.42        0.57      0.98 o 
  -2  -5   2        8.48        4.26      1.78 o 
  -1  -5   2       68.21       58.87      2.94 o 
   0  -5   2      131.06      128.22      3.43 o 
   1  -5   2       33.34       39.76      2.28 o 
   2  -5   2       11.54       12.18      2.52 o 
   3  -5   2       40.56       43.40      4.16 o 
   4  -5   2      269.54      296.04      9.78 o 
   5  -5   2        4.82        2.19      3.72 o 
   6  -5   2       36.97       46.61      8.75 o 
  -7  -4   2        8.24       13.32      3.94 o 
  -6  -4   2        5.11        8.88      3.01 o 
  -5  -4   2        4.28        4.39      2.31 o 
  -4  -4   2        0.71        0.99      1.68 o 
  -3  -4   2       42.56       46.89      3.03 o 
  -2  -4   2      302.11      292.21      5.48 o 
  -1  -4   2       12.80       13.85      1.25 o 
   0  -4   2      447.23      418.76     10.84 o 
   1  -4   2       15.28       14.61      1.46 o 
   2  -4   2      153.85      150.48      9.96 o 
   3  -4   2       24.47       29.28      3.31 o 
   4  -4   2       30.02       27.56      3.80 o 
   5  -4   2        0.32       -1.75      3.50 o 
   6  -4   2        6.90       16.19      6.35 o 
  -8  -3   2        0.07        0.66      5.91 o 
  -7  -3   2       51.53       66.08      6.24 o 
  -6  -3   2        5.20        6.19      3.39 o 
  -5  -3   2       29.66       36.71      4.60 o 
  -4  -3   2      257.44      288.06      8.12 o 
  -3  -3   2      760.15      818.34     14.79 o 
  -2  -3   2        6.38        5.14      0.86 o 
  -1  -3   2        7.74        8.26      0.99 o 
   0  -3   2      104.00       97.12      2.84 o 
   1  -3   2        0.07       -0.06      0.89 o 
   2  -3   2        2.15        2.29      1.35 o 
   3  -3   2        1.57        1.09      1.69 o 
   4  -3   2      163.57      149.57      6.10 o 
   5  -3   2        4.26        0.88      3.28 o 
   6  -3   2        4.30        6.56      5.25 o 
   7  -3   2       25.11       29.54      7.88 o 
  -8  -2   2        0.00        3.28      7.00 o 
  -7  -2   2        5.63        9.63      5.69 o 
  -6  -2   2        0.00        1.38      2.68 o 
  -5  -2   2        1.28        1.92      2.08 o 
  -4  -2   2       69.08       70.65      3.94 o 
  -3  -2   2        9.83        9.46      1.86 o 
  -2  -2   2      619.83      669.88      9.65 o 
  -1  -2   2    21271.16    20379.64    293.29 o 
   0  -2   2    22793.22    21678.50    265.42 o 
   1  -2   2      229.54      209.78      5.30 o 
   2  -2   2       40.52       40.90      5.58 o 
   3  -2   2        4.30        3.19      1.75 o 
   4  -2   2        0.02       -0.66      1.58 o 
   5  -2   2        0.06       -0.44      2.63 o 
   6  -2   2       16.63       23.19      6.13 o 
   7  -2   2        0.44        5.03      5.69 o 
  -8  -1   2        9.40       18.60      7.44 o 
  -7  -1   2        2.72       10.50      6.13 o 
  -6  -1   2       45.01       57.33      8.10 o 
  -5  -1   2       33.35       39.56      3.79 o 
  -4  -1   2       30.94       20.28      5.80 o 
  -3  -1   2      171.50      169.43      5.32 o 
  -2  -1   2      300.56      299.55      6.79 o 
  -1  -1   2      584.65      565.84      7.90 o 
   0  -1   2     1118.45     1035.63     17.08 o 
   1  -1   2        9.51       13.52      1.37 o 
   2  -1   2      149.23      153.56      5.36 o 
   3  -1   2      195.07      202.39      5.99 o 
   4  -1   2       29.75       40.32      3.72 o 
   5  -1   2       15.08       14.22      3.50 o 
   6  -1   2        8.11       12.47      5.91 o 
   7  -1   2        7.90       13.79      6.56 o 
  -7   0   2        0.08        8.97      5.91 o 
  -6   0   2       32.03       31.73      6.78 o 
  -5   0   2       28.07       33.71      3.63 o 
  -4   0   2        1.11       -0.57      1.31 o 
  -3   0   2       57.90       65.14      1.92 o 
  -2   0   2      873.76      840.01     23.19 o 
  -1   0   2     1978.82     1897.98     30.69 o 
   0   0   2     1047.79      991.98     16.31 o 
   1   0   2      108.81      131.14      3.15 o 
   2   0   2      329.67      319.38      5.27 o 
   3   0   2       42.32       44.98      2.71 o 
   4   0   2       75.39       69.54      2.67 o 
   5   0   2        9.53        2.19      2.19 o 
   6   0   2       13.81       10.72      5.25 o 
   7   0   2       10.07       30.42      7.66 o 
  -7   1   2       14.06       26.26      7.44 o 
  -6   1   2        2.20        2.41      4.81 o 
  -5   1   2      152.14      142.01      9.63 o 
  -4   1   2        0.46       -0.07      1.42 o 
  -3   1   2        1.96        1.96      0.77 o 
  -2   1   2      182.21      178.30      3.45 o 
  -1   1   2       29.63       30.69      1.17 o 
   0   1   2      166.38      161.93      2.84 o 
   1   1   2      888.05      858.72     11.61 o 
   2   1   2       88.80       95.14      2.49 o 
   3   1   2       95.76       99.59      3.68 o 
   4   1   2       68.24       72.91      2.84 o 
   5   1   2        1.32       -0.44      2.19 o 
   6   1   2       52.05       45.30      7.66 o 
   7   1   2      143.95      126.04     10.94 o 
   8   1   2        2.99        0.44      6.35 o 
  -7   2   2        0.18        5.91      5.69 o 
  -6   2   2       44.14       74.84      9.41 o 
  -5   2   2       16.59       22.76      5.69 o 
  -4   2   2        0.42       -0.92      1.46 o 
  -3   2   2      235.83      216.18      4.55 o 
  -2   2   2       11.43       16.66      1.20 o 
  -1   2   2       16.33       20.74      1.15 o 
   0   2   2       64.99       67.62      1.77 o 
   1   2   2     1370.38     1353.59     20.53 o 
   2   2   2      842.47      949.12     13.32 o 
   3   2   2      295.35      372.28      6.68 o 
   4   2   2       82.75       74.42      3.79 o 
   5   2   2        3.49       -0.17      1.42 o 
   6   2   2       11.80       10.07      5.03 o 
   7   2   2       11.98       16.19      6.56 o 
   8   2   2       11.56       27.13      8.32 o 
  -7   3   2        0.86        4.81      5.69 o 
  -6   3   2        3.51       11.38      5.47 o 
  -5   3   2      126.84      146.61     10.07 o 
  -4   3   2      429.45      431.71     10.30 o 
  -3   3   2       36.43       34.71      3.85 o 
  -2   3   2       20.98       20.17      1.80 o 
  -1   3   2      377.98      377.68      6.76 o 
   0   3   2      536.89      555.78      8.12 o 
   1   3   2       21.57       22.57      1.64 o 
   2   3   2      285.75      282.98      7.11 o 
   3   3   2      123.44      121.89      5.83 o 
   4   3   2        5.15        1.44      1.31 o 
   5   3   2        0.02       -1.09      2.41 o 
   6   3   2       45.94       47.98      4.36 o 
   7   3   2        0.76        4.60      5.03 o 
   8   3   2        0.82       13.57      7.22 o 
  -7   4   2        0.22        8.97      6.13 o 
  -6   4   2        3.52       11.16      5.91 o 
  -5   4   2        0.33        3.72      4.16 o 
  -4   4   2       17.43       16.52      2.75 o 
  -3   4   2        4.45       10.27      2.08 o 
  -2   4   2      512.80      568.45      9.10 o 
  -1   4   2     2106.65     2351.06     30.60 o 
   0   4   2        2.78        2.97      0.71 o 
   1   4   2       45.77       38.25      2.17 o 
   2   4   2     1747.10     1841.93     24.54 o 
   3   4   2        1.71        0.75      1.05 o 
   4   4   2       22.35       22.62      2.63 o 
   5   4   2       13.29       15.63      3.37 o 
   6   4   2        3.63        1.65      3.61 o 
   7   4   2        3.51       15.32      5.47 o 
  -6   5   2       12.36       19.91      6.35 o 
  -5   5   2        6.02        4.38      4.81 o 
  -4   5   2       41.64       47.24      4.16 o 
  -3   5   2        0.40        1.35      2.19 o 
  -2   5   2      446.36      474.46      8.20 o 
  -1   5   2      314.73      339.71      6.28 o 
   0   5   2      114.94      123.25      3.01 o 
   1   5   2       97.16      105.15      3.87 o 
   2   5   2      996.79     1031.60     20.68 o 
   3   5   2       44.44       44.24      2.99 o 
   4   5   2      143.76      144.15      4.20 o 
   5   5   2      134.04      135.80      5.72 o 
   6   5   2       13.94       12.47      4.81 o 
   7   5   2        0.55        0.00      4.60 o 
  -6   6   2        5.09       11.82      5.91 o 
  -5   6   2       10.47       17.29      5.91 o 
  -4   6   2        9.72       12.21      3.17 o 
  -3   6   2       13.30       12.12      2.55 o 
  -2   6   2        0.31        0.25      1.46 o 
  -1   6   2        2.76        0.54      0.93 o 
   0   6   2        0.08       -1.10      0.93 o 
   1   6   2      342.39      351.22      8.20 o 
   2   6   2      141.47      162.62      5.69 o 
   3   6   2        1.42       -0.26      1.31 o 
   4   6   2       19.37       18.75      2.62 o 
   5   6   2      168.17      184.68     10.28 o 
   6   6   2        0.01        1.31      3.94 o 
   7   6   2        5.93        7.88      4.81 o 
  -5   7   2        7.76       14.00      5.25 o 
  -4   7   2        2.55        7.99      3.05 o 
  -3   7   2        0.49       -1.34      2.84 o 
  -2   7   2       21.21       23.72      3.28 o 
  -1   7   2       21.67       21.11      2.61 o 
   0   7   2       18.00       16.10      2.08 o 
   1   7   2        7.44        9.29      1.97 o 
   2   7   2        1.71       -0.62      1.46 o 
   3   7   2       16.80       15.42      2.39 o 
   4   7   2       44.65       49.81      3.83 o 
   5   7   2        4.84       10.94      4.38 o 
   6   7   2      136.35      147.92     10.07 o 
   7   7   2        9.34        4.38      5.03 o 
  -5   8   2        2.79       10.94      5.47 o 
  -4   8   2        3.17       12.04      3.48 o 
  -3   8   2       17.75       24.07      5.03 o 
  -2   8   2       30.40       30.42      5.03 o 
  -1   8   2       45.79       31.95      4.60 o 
   0   8   2       30.72       33.71      5.91 o 
   1   8   2        6.42        4.16      1.70 o 
   2   8   2        3.54        3.34      1.97 o 
   3   8   2       59.97       56.42      4.01 o 
   4   8   2       87.31       91.03      4.92 o 
   5   8   2      254.27      271.99     13.57 o 
   6   8   2      126.36      119.69      9.85 o 
   7   8   2        1.10       -0.44      4.81 o 
  -4   9   2        1.68        2.84      5.03 o 
  -3   9   2        0.47        3.50      4.38 o 
  -2   9   2       12.20       15.76      4.60 o 
  -1   9   2        0.06        0.00      2.84 o 
   0   9   2        8.29        9.63      2.36 o 
   1   9   2        0.81        0.88      2.41 o 
   2   9   2        6.35        6.77      2.31 o 
   3   9   2       23.85       24.59      3.39 o 
   4   9   2       19.04       11.80      3.50 o 
   5   9   2        6.20       11.60      4.81 o 
   6   9   2        0.38        2.63      5.25 o 
   7   9   2        0.03        1.31      5.03 o 
  -3  10   2        4.28        7.22      5.25 o 
  -2  10   2       17.01       19.04      5.91 o 
  -1  10   2       42.73       47.70      6.56 o 
   0  10   2       10.46       12.91      4.60 o 
   1  10   2      302.79      295.41     13.13 o 
   2  10   2       96.37       97.39      5.42 o 
   3  10   2       10.37       13.48      3.01 o 
   4  10   2       37.79       38.64      4.30 o 
   5  10   2        0.01       -0.66      4.60 o 
   6  10   2        5.38       -6.35      5.03 o 
  -3  11   2       15.70       13.57      6.13 o 
  -2  11   2       42.11       43.11      7.66 o 
  -1  11   2        5.94        2.19      4.38 o 
   0  11   2        2.05        6.56      4.16 o 
   1  11   2        1.41        8.97      4.16 o 
   2  11   2       14.46       17.05      6.02 o 
   3  11   2        6.95        6.18      3.05 o 
   4  11   2        0.62        2.41      3.17 o 
   5  11   2       19.47       14.00      6.56 o 
   6  11   2        9.52        6.35      5.69 o 
  -1  12   2        3.41       15.32      6.13 o 
   0  12   2      102.50       84.03      8.53 o 
   1  12   2      157.24      161.05     10.94 o 
   3  12   2        3.94        5.69      3.40 o 
   4  12   2        5.29        9.44      3.89 o 
   5  12   2       11.37       14.44      6.35 o 
   0  13   2        0.77        9.63      5.91 o 
   1  13   2        0.50        9.63      5.91 o 
   2  13   2        0.05        4.16      5.25 o 
   3  13   2        3.52        1.05      3.70 o 
   4  13   2        2.29        7.06      4.01 o 
  -2 -12   3        3.56        3.06      5.03 o 
  -1 -12   3        0.06        8.32      5.47 o 
   0 -12   3        0.48        7.44      5.69 o 
  -5 -11   3        0.34        1.53      5.69 o 
  -4 -11   3       25.68       26.26      6.78 o 
  -3 -11   3       18.15        9.41      5.47 o 
  -2 -11   3        8.47        5.47      4.60 o 
  -1 -11   3        0.19        2.41      3.94 o 
   0 -11   3        0.04        1.53      4.60 o 
   1 -11   3        0.17        6.56      5.03 o 
  -6 -10   3        3.13        7.88      6.13 o 
  -5 -10   3        5.62        8.10      5.47 o 
  -4 -10   3        9.59       12.69      5.69 o 
  -3 -10   3        2.97        4.38      4.16 o 
  -2 -10   3        0.10        5.58      2.94 o 
  -1 -10   3        4.40        5.47      3.94 o 
   0 -10   3        0.16        2.19      3.94 o 
   1 -10   3        0.40        0.66      4.38 o 
   2 -10   3        0.00        3.50      5.25 o 
   3 -10   3        1.68        0.66      5.03 o 
  -6  -9   3        0.02       13.13      6.56 o 
  -5  -9   3        0.41       -0.66      4.60 o 
  -4  -9   3        1.43        2.41      4.16 o 
  -3  -9   3        5.28        7.00      4.38 o 
  -2  -9   3        9.90       17.48      6.89 o 
  -1  -9   3        4.64        2.63      3.50 o 
   0  -9   3       15.57       19.91      4.60 o 
   1  -9   3       26.63       24.95      5.03 o 
   2  -9   3        1.45        3.72      4.38 o 
   3  -9   3        7.82       18.16      6.13 o 
  -7  -8   3        2.90        6.35      5.91 o 
  -6  -8   3        4.77       10.07      5.25 o 
  -5  -8   3        5.01        7.22      4.81 o 
  -4  -8   3        0.07       -1.53      3.50 o 
  -3  -8   3       49.44       54.70      6.78 o 
  -2  -8   3        6.01        7.53      2.24 o 
  -1  -8   3        2.71        1.17      2.08 o 
   0  -8   3       16.58        8.10      3.06 o 
   1  -8   3        9.83        8.97      3.94 o 
   2  -8   3       23.27       24.07      5.47 o 
   3  -8   3      100.68       98.25      8.10 o 
   4  -8   3       62.08       63.24      8.53 o 
  -7  -7   3        0.05        1.09      5.03 o 
  -6  -7   3        1.62        2.63      4.60 o 
  -5  -7   3        1.47        3.72      4.16 o 
  -4  -7   3       21.28       16.19      4.60 o 
  -3  -7   3        1.07        0.62      4.38 o 
  -2  -7   3        0.58        2.08      1.97 o 
  -1  -7   3        2.64        3.23      1.77 o 
   0  -7   3      336.25      340.48     12.69 o 
   1  -7   3        0.31        1.66      2.15 o 
   2  -7   3       62.26       69.81      9.30 o 
   3  -7   3      138.67      152.67      7.41 o 
   4  -7   3       36.13       41.14      7.00 o 
   5  -7   3        1.24       -1.31      5.03 o 
  -7  -6   3       22.94       17.07      6.13 o 
  -6  -6   3       26.36       25.82      6.13 o 
  -5  -6   3        0.00        2.84      3.72 o 
  -4  -6   3       14.44       17.51      4.38 o 
  -3  -6   3        0.62       -0.57      1.46 o 
  -2  -6   3       10.90       11.42      1.70 o 
  -1  -6   3       11.46       11.08      1.68 o 
   0  -6   3       13.89       11.44      1.79 o 
   1  -6   3       32.51       35.32      3.42 o 
   2  -6   3        3.21        4.03      2.42 o 
   3  -6   3      104.19      104.59      7.99 o 
   4  -6   3       30.80       24.05      9.41 o 
   5  -6   3        0.02       -1.31      4.60 o 
  -7  -5   3        7.61        0.66      4.81 o 
  -6  -5   3       13.82       11.16      4.81 o 
  -5  -5   3       29.42       28.83      4.60 o 
  -4  -5   3       74.88       75.07      4.25 o 
  -3  -5   3       59.70       76.42      2.96 o 
  -2  -5   3      171.05      160.68      4.19 o 
  -1  -5   3        4.75        2.80      1.66 o 
   0  -5   3       38.27       39.14      2.37 o 
   1  -5   3        8.53        7.77      3.61 o 
   2  -5   3       61.20       64.44      3.94 o 
   3  -5   3       67.64       72.89      5.02 o 
   4  -5   3       15.59       18.83      4.60 o 
   5  -5   3        0.02       -0.22      4.16 o 
   6  -5   3        0.83       17.29      6.56 o 
  -7  -4   3        0.00       -1.74      4.05 o 
  -6  -4   3       16.53        9.52      3.32 o 
  -5  -4   3       92.14       86.82      4.79 o 
  -4  -4   3       83.15       83.49      4.55 o 
  -3  -4   3        7.66        9.18      1.22 o 
  -2  -4   3        0.74       -0.69      0.88 o 
  -1  -4   3        8.06        8.47      1.29 o 
   0  -4   3      238.85      223.87      7.78 o 
   1  -4   3       13.56       15.37      2.52 o 
   2  -4   3       50.17       47.00      3.36 o 
   3  -4   3       36.84       35.74      3.56 o 
   4  -4   3        2.12       -1.83      2.45 o 
   5  -4   3        0.95       -0.12      3.01 o 
  -8  -3   3        1.25        0.44      6.35 o 
  -7  -3   3        0.04        3.49      3.63 o 
  -6  -3   3        2.68        1.09      2.79 o 
  -5  -3   3        4.16        9.30      2.79 o 
  -4  -3   3       39.62       45.11      7.22 o 
  -3  -3   3        9.11        7.97      1.93 o 
  -2  -3   3       55.28       56.13      2.07 o 
  -1  -3   3        1.48        1.33      0.81 o 
   0  -3   3      610.24      620.51      9.45 o 
   1  -3   3       22.08       20.43      1.36 o 
   2  -3   3       38.27       45.38      4.38 o 
   3  -3   3       65.65       66.08      4.09 o 
   4  -3   3        2.27        0.95      2.08 o 
   5  -3   3        9.28        9.23      3.28 o 
   7  -3   3        0.33       17.29      7.22 o 
  -8  -2   3        2.75       11.16      7.44 o 
  -7  -2   3        1.54        7.00      6.13 o 
  -6  -2   3        2.52        0.45      2.86 o 
  -5  -2   3        9.25        8.37      2.68 o 
  -4  -2   3      118.37      118.58      5.03 o 
  -3  -2   3      170.33      153.98      5.25 o 
  -2  -2   3        3.20        0.67      0.58 o 
  -1  -2   3     1523.27     1527.72     20.23 o 
   0  -2   3     1082.10     1063.62     14.59 o 
   1  -2   3      166.29      175.48      3.54 o 
   2  -2   3      230.33      224.32      6.41 o 
   3  -2   3       22.19       25.48      2.83 o 
   4  -2   3       65.84       67.84     10.39 o 
   5  -2   3       57.06       49.60      4.65 o 
   7  -2   3        0.32       10.07      6.56 o 
  -7  -1   3        2.73        4.16      5.69 o 
  -6  -1   3        0.17        0.63      2.83 o 
  -5  -1   3       30.09       24.44      3.46 o 
  -4  -1   3       28.12       30.55      3.05 o 
  -3  -1   3      120.08      118.51      4.48 o 
  -2  -1   3        3.48        2.71      1.21 o 
  -1  -1   3     4753.92     4717.01     58.88 o 
   0  -1   3     3298.94     3096.72     39.14 o 
   1  -1   3     1789.47     1619.32     38.62 o 
   2  -1   3     1990.28     1913.10     25.22 o 
   3  -1   3      768.38      834.59     15.27 o 
   4  -1   3      111.46      101.78      4.73 o 
   5  -1   3       43.06       33.04      4.81 o 
   7  -1   3        8.77       16.41      7.22 o 
  -7   0   3        0.00        2.19      5.69 o 
  -6   0   3       13.48        8.53      5.47 o 
  -5   0   3      103.17      108.96      5.45 o 
  -4   0   3        5.63        6.50      1.89 o 
  -3   0   3      203.54      194.98      5.92 o 
  -2   0   3      328.81      328.69      7.54 o 
  -1   0   3      160.19      160.25      3.90 o 
   0   0   3     1078.80      989.71     13.39 o 
   1   0   3       20.53       18.95      1.32 o 
   2   0   3       44.95       45.72      1.91 o 
   3   0   3      390.14      435.03      9.94 o 
   4   0   3        0.30       -2.99      2.08 o 
   5   0   3       56.17       36.12      3.60 o 
   7   0   3        3.33       13.13      6.56 o 
  -7   1   3       11.03       21.88      7.44 o 
  -6   1   3       22.96       29.98      7.00 o 
  -5   1   3       44.59       38.73      4.27 o 
  -4   1   3      145.24      138.00      5.36 o 
  -3   1   3       34.21       29.46      3.38 o 
  -2   1   3      307.25      289.40      5.05 o 
  -1   1   3     1810.64     1697.85     22.06 o 
   0   1   3     1331.93     1281.27     19.98 o 
   1   1   3      947.59      912.65     20.33 o 
   2   1   3       33.57       31.72      1.70 o 
   3   1   3       88.22       97.14      3.60 o 
   4   1   3       44.98       45.57      2.39 o 
   5   1   3       12.54       10.10      2.62 o 
   7   1   3       17.32       19.04      6.78 o 
  -7   2   3        0.41       10.28      6.35 o 
  -6   2   3      285.87      269.59     15.10 o 
  -5   2   3      921.91      878.12     29.76 o 
  -4   2   3      418.37      381.41     14.11 o 
  -3   2   3        0.25        0.92      0.82 o 
  -2   2   3        0.20        0.56      0.67 o 
  -1   2   3       57.65       52.70      2.62 o 
   0   2   3        6.26        7.22      1.91 o 
   1   2   3     1040.20     1054.30     18.41 o 
   2   2   3       17.81       20.01      2.84 o 
   3   2   3      104.36       99.61      3.04 o 
   4   2   3        2.09        2.08      1.49 o 
   5   2   3       13.72       14.20      1.99 o 
   7   2   3        6.97       15.32      6.78 o 
   8   2   3        6.48        8.75      6.78 o 
  -7   3   3        1.78        8.10      5.47 o 
  -6   3   3       16.36       32.60      7.22 o 
  -5   3   3       17.99       26.26      5.91 o 
  -4   3   3       59.72       67.83      7.66 o 
  -3   3   3       51.72       56.98      2.53 o 
  -2   3   3      385.63      439.18      7.46 o 
  -1   3   3       21.81       25.39      1.49 o 
   0   3   3      227.46      233.15      4.34 o 
   1   3   3     2347.03     2327.03     30.12 o 
   2   3   3        4.63        8.60      1.33 o 
   3   3   3       40.81       41.87      2.17 o 
   4   3   3       53.69       53.46      2.84 o 
   5   3   3        0.27       -1.90      2.41 o 
   7   3   3       14.86       19.04      6.35 o 
   8   3   3        4.49       10.94      7.00 o 
  -6   4   3        8.62        5.69      5.47 o 
  -5   4   3       18.92       24.51      6.13 o 
  -4   4   3        3.31        4.16      3.72 o 
  -3   4   3       21.58       22.27      1.84 o 
  -2   4   3        7.93       10.54      1.69 o 
  -1   4   3       31.25       32.71      1.79 o 
   0   4   3      293.26      313.22      5.60 o 
   1   4   3       59.24       69.76      2.16 o 
   2   4   3        0.00       -0.73      0.67 o 
   3   4   3      126.78      116.57      3.80 o 
   4   4   3      123.19      124.70      3.98 o 
   5   4   3       29.06       27.41      3.05 o 
   6   4   3       24.54       25.60      3.77 o 
   7   4   3       27.17       42.89      7.44 o 
  -6   5   3       11.25       19.04      6.56 o 
  -5   5   3        1.29        0.00      4.16 o 
  -4   5   3        1.33        1.53      3.28 o 
  -3   5   3        6.01        6.23      1.98 o 
  -2   5   3       13.69       14.02      1.81 o 
  -1   5   3      393.26      401.91      7.17 o 
   0   5   3       39.90       37.80      1.87 o 
   1   5   3     1710.81     1817.05     30.13 o 
   2   5   3     2166.00     2392.96     37.90 o 
   3   5   3      372.28      387.57      7.28 o 
   4   5   3       21.46       15.77      2.74 o 
   5   5   3        6.48        7.70      2.52 o 
   6   5   3        4.55        4.16      4.16 o 
  -6   6   3        0.03       12.47      5.91 o 
  -5   6   3       18.76       17.07      6.13 o 
  -4   6   3       19.13       15.76      5.47 o 
  -3   6   3        0.41        1.27      1.94 o 
  -2   6   3        8.85        6.01      1.47 o 
  -1   6   3       21.86       20.64      1.80 o 
   0   6   3      104.88      102.19      3.05 o 
   1   6   3       32.62       39.61      4.16 o 
   2   6   3       16.33       16.34      2.17 o 
   3   6   3        1.01       -0.86      1.31 o 
   4   6   3      461.46      469.82     11.20 o 
   5   6   3     1088.56     1150.77     31.95 o 
   6   6   3      366.17      367.84     15.54 o 
   7   6   3        6.87        8.32      5.03 o 
  -5   7   3        6.09       15.54      5.03 o 
  -4   7   3        0.14        7.22      4.60 o 
  -3   7   3        2.55       -1.64      3.39 o 
  -2   7   3        6.45        3.87      3.61 o 
  -1   7   3      132.48      134.18      4.03 o 
   0   7   3        6.09        8.11      1.86 o 
   1   7   3       13.32       10.94      2.63 o 
   2   7   3       47.67       53.28      3.63 o 
   3   7   3       45.20       45.08      3.48 o 
   4   7   3      174.44      166.49      6.34 o 
   5   7   3       44.35       38.60      6.78 o 
   6   7   3       23.89       21.44      5.47 o 
   7   7   3        0.10        4.16      4.81 o 
  -5   8   3        7.24       15.10      5.91 o 
  -4   8   3        5.11       11.38      4.81 o 
  -3   8   3       64.92       69.15      7.22 o 
  -2   8   3       49.33       41.14      5.47 o 
  -1   8   3       10.64       16.83      2.52 o 
   0   8   3       42.31       40.11      3.24 o 
   1   8   3        1.70        2.63      1.97 o 
   2   8   3       14.95       17.08      6.02 o 
   3   8   3        0.58        0.28      1.77 o 
   4   8   3        3.40        4.20      2.95 o 
   5   8   3        9.08        4.41      2.74 o 
   6   8   3        1.65        5.69      5.03 o 
   7   8   3       13.23       15.10      5.69 o 
  -3   9   3       14.74        9.85      4.60 o 
  -2   9   3       88.01       86.43      7.66 o 
  -1   9   3        5.49        5.25      3.28 o 
   0   9   3       72.36       68.09      4.08 o 
   1   9   3      263.14      279.37     12.14 o 
   2   9   3       26.93       27.97      3.40 o 
   3   9   3       22.87       26.89      3.39 o 
   4   9   3        0.84       -1.70      2.15 o 
   5   9   3        2.54        2.41      3.50 o 
   6   9   3        6.79       12.25      5.69 o 
   7   9   3       12.86       13.57      5.91 o 
  -3  10   3        1.37        4.16      4.81 o 
  -2  10   3        0.82       -0.44      4.38 o 
  -1  10   3        0.50        1.31      3.72 o 
   0  10   3       18.74       30.85      5.69 o 
   1  10   3       10.12       12.37      2.99 o 
   2  10   3        3.99        5.47      3.72 o 
   3  10   3        4.70        1.27      3.94 o 
   4  10   3        0.11        1.29      2.62 o 
   5  10   3        1.52        2.63      2.78 o 
   6  10   3        0.23       -2.84      5.03 o 
  -3  11   3        0.00        7.44      5.69 o 
  -2  11   3        0.05        3.94      4.81 o 
  -1  11   3        0.32        1.97      4.60 o 
   0  11   3       29.87       26.91      5.91 o 
   1  11   3      226.82      231.54      8.35 o 
   2  11   3      132.02      144.20      9.63 o 
   3  11   3        2.68        4.54      2.99 o 
   4  11   3        0.84        6.54      3.30 o 
   5  11   3       12.09        5.25      5.47 o 
   6  11   3        4.15        4.81      5.91 o 
  -1  12   3        0.34        1.97      5.47 o 
   0  12   3       45.24       42.67      7.44 o 
   1  12   3       36.92       36.76      6.78 o 
   2  12   3       15.87       14.88      5.69 o 
   3  12   3        1.13        2.62      3.08 o 
   4  12   3       38.85       47.87      5.32 o 
   5  12   3        2.60        0.66      5.91 o 
   0  13   3       13.77       15.32      6.56 o 
   1  13   3        4.23        7.88      5.69 o 
   2  13   3        2.94        3.31      3.72 o 
   3  13   3        1.46        3.28      5.25 o 
   4  13   3       27.02       27.03      4.92 o 
  -4 -11   4       22.47       22.10      7.00 o 
  -3 -11   4       17.66       19.04      5.91 o 
  -2 -11   4        5.59       10.50      4.81 o 
  -1 -11   4        0.24       -4.38      4.38 o 
   0 -11   4        3.05        5.25      4.60 o 
   1 -11   4        3.74        4.81      5.25 o 
  -5 -10   4        2.33        0.66      5.69 o 
  -4 -10   4        3.68        7.00      5.47 o 
  -3 -10   4       19.53       27.13      5.91 o 
  -2 -10   4        1.68        4.16      3.94 o 
  -1 -10   4        8.10        1.53      4.16 o 
   0 -10   4       14.17       14.00      4.81 o 
   1 -10   4        4.70        1.97      4.38 o 
   2 -10   4        1.19        2.19      4.38 o 
  -6  -9   4        1.69        0.66      5.03 o 
  -5  -9   4        7.32       -0.44      4.81 o 
  -4  -9   4        0.73       -1.09      4.16 o 
  -3  -9   4        7.58        4.16      3.94 o 
  -2  -9   4        5.02        1.79      4.05 o 
  -1  -9   4        5.92        7.22      4.16 o 
   0  -9   4        0.31        0.44      3.50 o 
   1  -9   4        2.84        8.75      4.81 o 
   2  -9   4        0.07        6.35      4.81 o 
   3  -9   4        1.46        2.63      5.03 o 
  -6  -8   4        2.68        5.69      4.81 o 
  -5  -8   4        0.01        0.22      4.81 o 
  -4  -8   4        0.01       -1.97      3.72 o 
  -3  -8   4       20.42       18.60      4.60 o 
  -2  -8   4        1.05       -1.97      2.08 o 
  -1  -8   4        1.57        2.30      2.32 o 
   0  -8   4        9.94        7.22      3.72 o 
   1  -8   4       16.96       10.50      4.16 o 
   2  -8   4        1.21        1.75      4.16 o 
   3  -8   4       18.14       26.26      6.35 o 
   4  -8   4       14.86       11.16      6.13 o 
  -7  -7   4        5.92       15.97      6.35 o 
  -6  -7   4        0.40       -0.22      4.60 o 
  -5  -7   4        0.02       -1.97      3.72 o 
  -4  -7   4        1.75        2.63      3.94 o 
  -3  -7   4        4.03        2.63      3.72 o 
  -2  -7   4        0.89        0.29      1.99 o 
  -1  -7   4       13.84       16.73      6.24 o 
   0  -7   4        7.96        5.03      3.06 o 
   1  -7   4        3.07        0.89      2.51 o 
   2  -7   4       28.88       25.49      3.99 o 
   3  -7   4       67.48       79.62      6.41 o 
   4  -7   4       39.49       38.31      5.34 o 
   5  -7   4        4.80        0.88      5.47 o 
  -7  -6   4        0.18        5.91      5.25 o 
  -6  -6   4        0.11       -0.22      3.94 o 
  -5  -6   4        1.00       -0.66      3.50 o 
  -4  -6   4        0.63        2.19      3.50 o 
  -3  -6   4        0.93        0.00      3.28 o 
  -2  -6   4       51.95       51.92      2.84 o 
  -1  -6   4      126.83      123.04      3.95 o 
   0  -6   4       29.81       34.32      4.29 o 
   1  -6   4       74.18       69.81      4.24 o 
   2  -6   4       13.80        8.49      2.89 o 
   3  -6   4       58.50       65.12      5.68 o 
   4  -6   4       22.49       13.36      4.27 o 
   5  -6   4        5.38        8.00      4.52 o 
  -7  -5   4        9.81       16.63      6.13 o 
  -6  -5   4        0.19       -0.88      3.94 o 
  -5  -5   4       50.99       46.86      5.58 o 
  -4  -5   4      198.76      211.89      7.50 o 
  -3  -5   4       67.70       69.93      4.10 o 
  -2  -5   4        0.51        1.53      1.13 o 
  -1  -5   4       47.26       51.66      2.68 o 
   0  -5   4        8.97        9.23      1.61 o 
   1  -5   4        0.64        3.16      2.41 o 
   2  -5   4        1.20        1.98      2.08 o 
   3  -5   4       76.81       84.24      5.15 o 
   4  -5   4       40.98       35.16      4.73 o 
   5  -5   4        0.00        1.96      3.54 o 
   6  -5   4        4.96        1.53      5.47 o 
  -7  -4   4        9.86        8.10      3.86 o 
  -6  -4   4        4.34        8.10      3.15 o 
  -5  -4   4        1.98        0.04      2.39 o 
  -4  -4   4       29.81       33.75      3.55 o 
  -3  -4   4       35.25       43.42      3.48 o 
  -2  -4   4     1111.84     1103.95     16.13 o 
  -1  -4   4     3517.36     3449.07     44.59 o 
   0  -4   4     1782.89     1822.69     24.85 o 
   1  -4   4        9.98        8.69      1.46 o 
   2  -4   4       72.25       72.06      4.10 o 
   3  -4   4        0.00        0.32      2.22 o 
   4  -4   4        9.54       11.07      3.31 o 
   5  -4   4        1.13       -0.43      3.24 o 
   6  -4   4        3.45        0.88      4.81 o 
  -7  -3   4       15.91       13.23      4.25 o 
  -6  -3   4        0.06       -0.18      2.77 o 
  -5  -3   4       11.45        8.61      5.14 o 
  -4  -3   4       21.89       21.21      3.08 o 
  -3  -3   4        2.36        1.97      1.70 o 
  -2  -3   4      490.29      496.14      8.27 o 
  -1  -3   4      507.67      515.57      8.48 o 
   0  -3   4       12.29       16.01      1.51 o 
   1  -3   4       60.62       61.59      2.42 o 
   2  -3   4      204.97      192.97      6.35 o 
   3  -3   4        0.87        3.34      2.10 o 
   4  -3   4        1.59        0.08      2.39 o 
   5  -3   4       12.02       15.19      4.27 o 
   6  -3   4       14.21       11.82      4.81 o 
  -7  -2   4        3.90        1.91      3.94 o 
  -6  -2   4        0.71        1.26      3.01 o 
  -5  -2   4       20.35       20.10      4.38 o 
  -4  -2   4       18.26       17.82      6.78 o 
  -3  -2   4       55.76       49.83      3.48 o 
  -2  -2   4       48.64       58.34      2.24 o 
  -1  -2   4      131.43      115.88      3.32 o 
   0  -2   4      680.49      645.75      9.78 o 
   1  -2   4        3.76        5.93      0.98 o 
   2  -2   4       11.41       10.18      1.11 o 
   3  -2   4        0.91        1.86      1.94 o 
   4  -2   4        7.38        7.29      3.06 o 
   5  -2   4        7.35        4.17      2.84 o 
   6  -2   4       10.39       11.13      3.84 o 
  -7  -1   4        2.45       -5.03      5.47 o 
  -6  -1   4        4.79        5.28      3.20 o 
  -5  -1   4       62.50       64.28      4.72 o 
  -4  -1   4       65.79       57.65      9.52 o 
  -3  -1   4       40.91       39.72      3.15 o 
  -2  -1   4        0.00       -0.42      0.67 o 
  -1  -1   4      146.90      145.81      3.52 o 
   0  -1   4      238.64      226.93      5.47 o 
   1  -1   4      209.16      212.60      4.67 o 
   2  -1   4        1.37        1.18      0.80 o 
   3  -1   4       49.86       60.99      3.61 o 
   4  -1   4        0.46        0.26      1.78 o 
   5  -1   4       18.59       14.47      6.02 o 
   6  -1   4       67.87       57.81      5.38 o 
  -7   0   4        0.01        6.78      5.91 o 
  -6   0   4       31.35       42.67      7.88 o 
  -5   0   4        4.43        7.36      2.68 o 
  -4   0   4       72.37       63.23      3.83 o 
  -3   0   4       10.73       14.94      6.89 o 
  -2   0   4        4.32        2.57      2.19 o 
  -1   0   4      291.64      284.36      5.75 o 
   0   0   4      753.13      730.55     10.62 o 
   1   0   4       31.87       30.41      1.86 o 
   2   0   4       13.07       12.82      1.25 o 
   3   0   4      298.30      301.54      5.88 o 
   4   0   4       47.33       39.90      3.56 o 
   5   0   4       10.30        5.30      2.58 o 
   6   0   4        8.10        7.31      3.15 o 
  -7   1   4        0.13        4.38      5.91 o 
  -6   1   4       11.31       24.73      7.00 o 
  -5   1   4      401.10      408.33     16.41 o 
  -4   1   4      268.76      257.96      7.91 o 
  -3   1   4       30.14       35.78      5.47 o 
  -2   1   4        0.77        2.17      0.70 o 
  -1   1   4        5.89        4.09      0.76 o 
   0   1   4      208.19      197.40      4.90 o 
   1   1   4        7.55        4.74      0.91 o 
   2   1   4      118.72      113.36      3.05 o 
   3   1   4        0.07        0.27      1.15 o 
   4   1   4        1.23       -2.09      1.58 o 
   5   1   4       24.85       21.77      3.18 o 
   6   1   4       56.22       40.92      7.88 o 
  -7   2   4        0.88       -0.22      5.69 o 
  -6   2   4        6.86       12.04      5.91 o 
  -5   2   4        9.16       13.57      5.25 o 
  -4   2   4       89.25       82.70      4.42 o 
  -3   2   4       24.40       29.47      1.79 o 
  -2   2   4     1316.90     1358.56     18.74 o 
  -1   2   4      197.58      214.01      4.28 o 
   0   2   4       11.89       10.69      1.12 o 
   1   2   4       20.68       14.06      2.00 o 
   2   2   4      883.70      850.35     13.26 o 
   3   2   4      308.64      307.56      8.01 o 
   4   2   4       35.31       53.83      6.35 o 
   5   2   4       13.73       10.66      2.75 o 
   6   2   4       10.43        9.19      5.69 o 
  -7   3   4        8.76       17.51      6.78 o 
  -6   3   4        2.65        0.44      4.60 o 
  -5   3   4       13.95       19.91      5.91 o 
  -4   3   4       21.60       14.16      2.84 o 
  -3   3   4       57.80       67.71      2.71 o 
  -2   3   4     1849.02     1877.75     25.27 o 
  -1   3   4      293.78      350.94      6.27 o 
   0   3   4       40.43       43.00      1.81 o 
   1   3   4      303.97      320.33      5.81 o 
   2   3   4       45.67       56.88      2.36 o 
   3   3   4      169.75      164.62      5.41 o 
   4   3   4       41.81       50.11      4.13 o 
   5   3   4       21.43       15.30      2.83 o 
   7   3   4        9.69       18.38      6.35 o 
   8   3   4        0.02       14.22      7.88 o 
  -6   4   4        0.00        5.25      5.69 o 
  -5   4   4        9.70        8.32      5.25 o 
  -4   4   4       53.05       54.27      7.44 o 
  -3   4   4        2.96        2.94      1.25 o 
  -2   4   4       94.50      102.36      3.23 o 
  -1   4   4      110.56       96.60      2.94 o 
   0   4   4       52.43       45.12      2.06 o 
   1   4   4      966.12     1051.22     15.10 o 
   2   4   4       47.58       52.96      2.83 o 
   3   4   4        9.54       13.00      1.59 o 
   4   4   4       29.35       29.27      2.82 o 
   5   4   4      168.37      174.62      5.46 o 
   6   4   4        1.87        1.97      3.28 o 
   7   4   4        1.39       10.72      5.69 o 
  -6   5   4        7.39       17.51      6.78 o 
  -5   5   4        4.49        3.50      5.03 o 
  -4   5   4       42.59       43.33      7.22 o 
  -3   5   4        0.11        0.45      1.30 o 
  -2   5   4        8.62        9.26      1.56 o 
  -1   5   4        0.04       -0.06      0.84 o 
   0   5   4       78.95       76.93      2.68 o 
   1   5   4      169.33      192.87      4.36 o 
   2   5   4       40.35       41.29      2.47 o 
   3   5   4       38.05       31.81      2.23 o 
   4   5   4       63.27       59.87      3.07 o 
   5   5   4      297.30      302.62      7.34 o 
   6   5   4       85.74       80.74      7.00 o 
  -6   6   4        0.55        5.03      5.91 o 
  -5   6   4        2.67        0.00      4.60 o 
  -4   6   4        0.00        0.88      4.16 o 
  -3   6   4        4.15        3.82      3.06 o 
  -2   6   4       49.12       52.56      2.80 o 
  -1   6   4      229.55      230.12      5.30 o 
   0   6   4       60.62       62.68      2.56 o 
   1   6   4       71.60       74.57      2.57 o 
   2   6   4        3.43        2.63      2.19 o 
   3   6   4      266.56      272.65      7.74 o 
   4   6   4      231.22      229.54      7.27 o 
   5   6   4      726.82      733.32     15.93 o 
   6   6   4       61.99       68.27      7.66 o 
   7   6   4        7.72        6.13      4.60 o 
  -5   7   4        2.62        1.31      4.81 o 
  -4   7   4        0.01        4.38      4.60 o 
  -3   7   4        2.60        4.56      3.39 o 
  -2   7   4       60.74       51.84      4.01 o 
  -1   7   4        4.26        4.16      1.39 o 
   0   7   4        3.58        2.56      1.62 o 
   1   7   4        8.46        8.71      1.84 o 
   2   7   4        1.31        0.66      2.19 o 
   3   7   4       64.24       62.70      3.86 o 
   4   7   4        0.42       -1.31      1.70 o 
   5   7   4      116.02      120.70      5.72 o 
   6   7   4        0.43        7.00      4.60 o 
   7   7   4        9.34        3.72      4.60 o 
  -5   8   4        0.67        6.35      5.47 o 
  -4   8   4        3.20       15.10      5.25 o 
  -3   8   4       40.58       43.55      6.13 o 
  -2   8   4       17.03       10.07      3.72 o 
  -1   8   4       80.71       79.57      4.24 o 
   0   8   4       86.91       88.21      4.92 o 
   1   8   4      401.49      405.79     10.13 o 
   2   8   4       13.43       18.60      3.94 o 
   3   8   4      149.81      147.35      9.41 o 
   4   8   4        2.29        4.49      2.32 o 
   5   8   4        1.56       -1.04      2.35 o 
   6   8   4       19.10       26.91      5.91 o 
   7   8   4        4.17        5.47      5.03 o 
  -3   9   4       92.19       84.46      8.10 o 
  -2   9   4       48.72       50.33      6.56 o 
  -1   9   4       10.07       11.38      4.16 o 
   0   9   4        9.86        8.19      2.63 o 
   1   9   4       20.23       24.72      7.22 o 
   2   9   4        0.53       -1.97      2.19 o 
   3   9   4        3.82        3.94      2.48 o 
   4   9   4        1.21       -0.29      2.24 o 
   5   9   4        9.52        9.11      3.05 o 
   6   9   4       39.61       43.33      7.44 o 
   7   9   4        0.53        6.35      5.47 o 
  -3  10   4        4.46        7.66      5.25 o 
  -2  10   4        4.89       11.16      5.25 o 
  -1  10   4       25.87       21.44      5.25 o 
   0  10   4      627.47      596.39     14.04 o 
   1  10   4      318.84      338.46     15.54 o 
   2  10   4       88.12       84.46      7.88 o 
   3  10   4        6.65        5.69      3.94 o 
   4  10   4       15.10       12.58      3.39 o 
   5  10   4        5.20        1.50      2.78 o 
   6  10   4        0.24       -0.22      4.60 o 
  -2  11   4        0.20        9.63      5.47 o 
  -1  11   4        2.47        4.60      5.03 o 
   0  11   4        4.51       -1.09      4.60 o 
   1  11   4        3.97        4.27      6.13 o 
   2  11   4       11.32       12.66      6.56 o 
   3  11   4        2.68        1.97      3.94 o 
   4  11   4        2.44       -1.31      3.09 o 
   5  11   4       15.64       14.34      3.93 o 
   6  11   4        1.10        5.69      5.91 o 
  -1  12   4        0.00       -7.55      5.03 o 
   0  12   4       10.94       13.79      5.69 o 
   1  12   4        0.03       -5.91      3.94 o 
   2  12   4       11.91       14.29      3.71 o 
   3  12   4        3.94        3.94      4.81 o 
   4  12   4       12.60        5.25      5.03 o 
   5  12   4        2.00       -4.95      3.30 o 
   0  13   4        4.50        9.63      5.91 o 
   1  13   4        0.00       -1.09      4.60 o 
   2  13   4        5.48        7.25      3.79 o 
   3  13   4        0.77        1.77      3.46 o 
   4  13   4        1.33        0.88      5.25 o 
  -1 -11   5        2.52        0.44      4.16 o 
   0 -11   5        2.49        2.41      4.81 o 
  -5 -10   5        1.48        0.00      5.03 o 
  -4 -10   5       15.69       10.50      5.69 o 
  -3 -10   5        4.19       -0.44      4.38 o 
  -2 -10   5        0.00        0.44      3.72 o 
  -1 -10   5        0.28        4.16      4.16 o 
   0 -10   5        0.03        1.31      4.38 o 
   1 -10   5        4.20       11.16      5.25 o 
   2 -10   5       11.29       13.79      6.35 o 
  -5  -9   5        0.50        2.63      5.47 o 
  -4  -9   5        7.22        6.56      5.03 o 
  -3  -9   5        0.08        0.88      4.16 o 
  -2  -9   5        1.26        1.17      2.95 o 
  -1  -9   5       30.40       36.98      5.91 o 
   0  -9   5       34.09       29.98      5.69 o 
   1  -9   5        5.95        3.28      4.16 o 
   2  -9   5       36.28       38.29      6.56 o 
   3  -9   5       20.52       16.63      6.35 o 
  -6  -8   5        7.04        8.32      5.69 o 
  -5  -8   5        0.18        0.22      4.81 o 
  -4  -8   5        9.24        6.78      5.03 o 
  -3  -8   5        5.92        5.03      3.94 o 
  -2  -8   5        2.18        2.99      2.36 o 
  -1  -8   5        0.40       -4.60      3.06 o 
   0  -8   5        0.25        3.72      3.50 o 
   1  -8   5        3.16        7.22      4.16 o 
   2  -8   5        6.60       -1.09      4.16 o 
   3  -8   5       21.23       25.16      6.56 o 
   4  -8   5        1.84       -2.41      5.25 o 
  -6  -7   5        0.65       -4.81      4.16 o 
  -5  -7   5       11.94       10.50      5.25 o 
  -4  -7   5        9.09       14.22      5.25 o 
  -3  -7   5       20.87       11.16      4.38 o 
  -2  -7   5        2.60        0.33      2.01 o 
  -1  -7   5       20.52       21.87      3.17 o 
   0  -7   5        1.77        5.47      3.50 o 
   1  -7   5        2.46        0.69      2.84 o 
   2  -7   5        3.81        6.18      3.40 o 
   3  -7   5        0.06       -3.64      3.41 o 
   4  -7   5       11.55        9.46      4.86 o 
  -7  -6   5        0.32        6.56      5.47 o 
  -6  -6   5        0.18        2.84      4.81 o 
  -5  -6   5       20.18       18.38      5.25 o 
  -4  -6   5        2.94        1.53      4.16 o 
  -3  -6   5        3.95        5.25      3.72 o 
  -2  -6   5       22.73       22.79      2.39 o 
  -1  -6   5        1.20        0.15      1.49 o 
   0  -6   5       10.36        8.63      2.63 o 
   1  -6   5        0.01       -2.19      3.28 o 
   2  -6   5        0.04       -3.58      2.52 o 
   3  -6   5       30.17       28.33      4.60 o 
   4  -6   5        6.64        8.23      4.25 o 
   5  -6   5        1.12       -0.91      4.45 o 
  -7  -5   5        0.14       -2.19      5.03 o 
  -6  -5   5        0.15        2.19      4.38 o 
  -5  -5   5        0.20       -0.80      2.86 o 
  -4  -5   5        1.50       -0.13      3.06 o 
  -3  -5   5       19.76       15.91      3.94 o 
  -2  -5   5        0.18       -1.57      1.25 o 
  -1  -5   5       83.54       81.17      3.31 o 
   0  -5   5        2.29        2.99      1.45 o 
   1  -5   5       17.19       16.96      3.39 o 
   2  -5   5        4.90        7.31      2.63 o 
   3  -5   5       40.78       37.23      4.73 o 
   4  -5   5        1.17        3.44      4.81 o 
   5  -5   5        0.06       -4.08      3.88 o 
  -7  -4   5        0.09        4.31      4.08 o 
  -6  -4   5        2.03        1.63      3.83 o 
  -5  -4   5        8.16        6.83      3.01 o 
  -4  -4   5       36.28       36.55      4.01 o 
  -3  -4   5        9.40        7.59      2.39 o 
  -2  -4   5      135.37      156.96      5.74 o 
  -1  -4   5      867.42      892.44     13.77 o 
   0  -4   5      208.62      223.15      5.28 o 
   1  -4   5      102.79      104.37      3.48 o 
   2  -4   5       23.69       23.15      2.99 o 
   3  -4   5       20.06       19.12      3.56 o 
   4  -4   5        7.54        8.76      3.83 o 
   5  -4   5        2.55       -0.28      5.80 o 
   6  -4   5        2.40        1.03      4.24 o 
  -7  -3   5        1.56        4.86      4.10 o 
  -6  -3   5        0.48        0.10      3.05 o 
  -5  -3   5        7.84       12.84      3.32 o 
  -4  -3   5        0.00       -1.36      2.08 o 
  -3  -3   5       28.55       30.65      3.39 o 
  -2  -3   5      474.59      500.09      8.62 o 
  -1  -3   5     2246.19     2224.60     29.69 o 
   0  -3   5        0.36       -3.09      2.06 o 
   1  -3   5      649.51      635.79     10.36 o 
   2  -3   5      518.28      520.45     18.38 o 
   3  -3   5       95.69       98.44      5.20 o 
   4  -3   5        8.94        8.70      3.24 o 
   5  -3   5        7.97        9.40      3.76 o 
   6  -3   5        0.04        2.77      4.13 o 
  -7  -2   5        1.08        0.84      3.83 o 
  -6  -2   5       23.06       23.43      4.30 o 
  -5  -2   5        0.24        0.77      2.58 o 
  -4  -2   5        1.28        0.18      1.93 o 
  -3  -2   5      180.62      175.28      9.19 o 
  -2  -2   5       22.82       23.77      1.67 o 
  -1  -2   5       17.08       16.75      1.57 o 
   0  -2   5      143.44      142.63      4.24 o 
   1  -2   5       13.12       21.04      1.97 o 
   2  -2   5        0.03       -0.40      0.91 o 
   3  -2   5      124.11      108.48      5.10 o 
   4  -2   5        2.95        2.70      2.51 o 
   5  -2   5       68.35       62.29      5.42 o 
   6  -2   5        8.09        5.92      3.76 o 
  -7  -1   5        6.46        1.31      6.13 o 
  -6  -1   5        9.71       16.53      4.08 o 
  -5  -1   5       40.39       35.01      4.16 o 
  -4  -1   5       21.58       25.65      3.72 o 
  -3  -1   5        0.28        1.36      1.73 o 
  -2  -1   5        1.67        1.09      1.19 o 
  -1  -1   5        3.58        3.88      3.29 o 
   0  -1   5      363.28      353.55      6.33 o 
   1  -1   5       40.51       43.41      1.93 o 
   2  -1   5       46.70       56.33      2.26 o 
   3  -1   5        0.88        1.08      1.66 o 
   4  -1   5       13.02       14.83      2.94 o 
   5  -1   5       27.32       25.88      3.99 o 
   6  -1   5        7.17        8.52      3.84 o 
  -7   0   5       23.24       18.82      7.22 o 
  -6   0   5      441.42      409.19     18.82 o 
  -5   0   5      309.67      292.56     14.44 o 
  -4   0   5       71.54       67.80      4.17 o 
  -3   0   5        0.60        2.01      1.68 o 
  -2   0   5       98.89      104.01      4.14 o 
  -1   0   5       75.04       71.74      2.36 o 
   0   0   5       65.25       56.25      2.73 o 
   1   0   5      119.43      120.81      3.94 o 
   2   0   5       54.10       40.88      2.38 o 
   3   0   5       71.37       76.50      2.84 o 
   4   0   5        0.02        0.48      1.86 o 
   5   0   5        0.40       -1.79      2.51 o 
   6   0   5       26.21       23.54      9.19 o 
  -7   1   5        0.04       -1.31      5.47 o 
  -6   1   5       27.70       38.07      7.66 o 
  -5   1   5        9.43       14.00      3.26 o 
  -4   1   5       43.34       41.74      3.79 o 
  -3   1   5        6.20        3.70      1.68 o 
  -2   1   5      352.17      347.39      6.28 o 
  -1   1   5      136.61      132.54      3.29 o 
   0   1   5       27.12       27.31      1.64 o 
   1   1   5      114.65      121.36      3.24 o 
   2   1   5       36.76       31.22      1.95 o 
   3   1   5       85.52       67.87      6.02 o 
   4   1   5       27.91       28.62      3.26 o 
   5   1   5       20.50       18.96      3.48 o 
   6   1   5        7.91        3.64      3.39 o 
  -7   2   5        0.59       10.94      6.56 o 
  -6   2   5       10.40        6.56      5.47 o 
  -5   2   5       18.18       17.54      3.36 o 
  -4   2   5        0.08       -2.21      1.78 o 
  -3   2   5        3.33        3.69      1.73 o 
  -2   2   5      116.35      134.12      5.99 o 
  -1   2   5      292.71      288.80      5.57 o 
   0   2   5        8.05        6.74      1.15 o 
   1   2   5       37.17       35.45      1.89 o 
   2   2   5        5.15        2.47      1.08 o 
   3   2   5       10.56        7.65      1.43 o 
   4   2   5        8.38        6.88      2.15 o 
   5   2   5       20.20       19.52      3.83 o 
   6   2   5        1.41       -0.58      2.87 o 
  -7   3   5       11.36       11.82      6.78 o 
  -6   3   5        0.76       -1.09      4.81 o 
  -5   3   5        0.97        1.75      4.38 o 
  -4   3   5       18.02       22.70      3.61 o 
  -3   3   5        0.41       -0.86      1.42 o 
  -2   3   5      174.99      185.05      4.81 o 
  -1   3   5      281.21      286.87      5.69 o 
   0   3   5       81.60       71.29      2.72 o 
   1   3   5     5464.52     5757.21     72.62 o 
   2   3   5     1210.57     1327.72     18.96 o 
   3   3   5      126.08      121.17      3.75 o 
   4   3   5        2.71        0.50      1.89 o 
   5   3   5        1.75        3.06      4.60 o 
   6   3   5        0.02        0.07      2.75 o 
  -6   4   5        0.26       -1.09      4.81 o 
  -5   4   5        5.12       -0.44      4.60 o 
  -4   4   5       17.97       22.32      5.47 o 
  -3   4   5        0.06       -0.58      1.17 o 
  -2   4   5       23.83       22.48      2.02 o 
  -1   4   5       22.95       21.29      2.34 o 
   0   4   5       19.83       21.72      2.08 o 
   1   4   5       77.01      103.00      3.20 o 
   2   4   5       95.25       79.15      2.86 o 
   3   4   5      228.24      234.29      5.56 o 
   4   4   5      590.25      544.21     15.32 o 
   5   4   5      917.91      916.34     36.00 o 
   6   4   5       17.79       13.79      5.69 o 
  -6   5   5        0.00        2.84      5.69 o 
  -5   5   5        2.49        1.75      5.03 o 
  -4   5   5        4.68        1.31      4.38 o 
  -3   5   5        0.53        0.59      1.41 o 
  -2   5   5       17.05       17.73      1.84 o 
  -1   5   5       71.25       61.36      4.92 o 
   0   5   5      106.37      102.18      3.28 o 
   1   5   5       16.71       15.73      1.63 o 
   2   5   5        2.91        1.32      1.08 o 
   3   5   5        0.28        1.46      1.46 o 
   4   5   5      468.48      481.21     12.91 o 
   5   5   5       59.55       66.56      3.87 o 
   6   5   5        0.03       -0.44      2.48 o 
  -6   6   5       34.35       43.98      8.75 o 
  -5   6   5        0.39        7.66      5.03 o 
  -4   6   5       36.70       31.73      6.56 o 
  -3   6   5       84.45       69.69      4.46 o 
  -2   6   5       20.70       21.92      2.12 o 
  -1   6   5        5.58        3.94      1.38 o 
   0   6   5        4.19        4.36      1.34 o 
   1   6   5       15.18       17.40      1.70 o 
   2   6   5       32.83       39.20      3.09 o 
   3   6   5       34.10       29.32      4.16 o 
   4   6   5        9.70        8.69      2.95 o 
   5   6   5       13.96       11.69      2.86 o 
   6   6   5        2.72       -0.44      4.05 o 
  -5   7   5        0.07        2.84      5.69 o 
  -4   7   5       17.27       22.32      5.91 o 
  -3   7   5       42.36       43.63      4.20 o 
  -2   7   5       36.87       36.57      4.03 o 
  -1   7   5        9.81        7.27      1.69 o 
   0   7   5       80.65       74.43      3.87 o 
   1   7   5       30.23       30.61      2.94 o 
   2   7   5       55.29       50.57      3.56 o 
   3   7   5      124.87      124.29      7.66 o 
   4   7   5       34.60       34.36      3.56 o 
   5   7   5        1.27        3.23      3.39 o 
   6   7   5       28.91       17.72      5.47 o 
   7   7   5       35.59       31.51      6.78 o 
  -5   8   5        0.16        9.41      5.69 o 
  -4   8   5        2.04       12.47      5.47 o 
  -3   8   5       13.21       12.25      4.38 o 
  -2   8   5        3.59        8.32      3.50 o 
  -1   8   5        9.51       10.42      2.52 o 
   0   8   5        0.20        0.40      3.28 o 
   1   8   5       12.60        9.32      2.39 o 
   2   8   5        1.14        1.31      1.86 o 
   3   8   5        0.56       -1.53      2.19 o 
   4   8   5        5.28        1.64      4.27 o 
   5   8   5        0.12       -1.40      2.31 o 
   6   8   5        5.15       -1.31      4.16 o 
   7   8   5        3.81        8.32      5.69 o 
  -3   9   5        4.03        5.69      4.38 o 
  -2   9   5        2.08        1.53      3.72 o 
  -1   9   5        0.79       -0.36      2.31 o 
   0   9   5      231.01      232.15      7.87 o 
   1   9   5      906.50      920.48     26.91 o 
   2   9   5       35.97       29.10      3.94 o 
   3   9   5        1.42       -1.09      2.84 o 
   4   9   5        6.44        3.94      3.28 o 
   5   9   5        5.11        4.45      3.01 o 
   6   9   5       22.86       35.01      7.00 o 
   7   9   5        0.04        3.50      5.47 o 
  -3  10   5        2.01        2.19      5.03 o 
  -2  10   5        0.16        1.53      4.38 o 
  -1  10   5       52.87       49.02      6.78 o 
   0  10   5      170.17      173.00     11.60 o 
   1  10   5       67.01       73.41      5.41 o 
   2  10   5        7.04        4.01      2.55 o 
   3  10   5        9.27       15.76      4.81 o 
   4  10   5       50.21       40.70      6.35 o 
   5  10   5        0.72        0.02      5.80 o 
   6  10   5        0.23        0.00      4.81 o 
  -2  11   5       10.98       12.25      5.47 o 
  -1  11   5        2.45        2.84      5.03 o 
   0  11   5        7.71       16.41      5.69 o 
   1  11   5        0.55        1.99      5.69 o 
   2  11   5        2.83        0.29      2.77 o 
   3  11   5       23.20       25.49      4.10 o 
   4  11   5       93.87       63.02      7.44 o 
   5  11   5        0.12        4.16      4.38 o 
   6  11   5        2.20        2.63      5.91 o 
  -1  12   5        6.62        8.32      5.69 o 
   0  12   5        6.03        6.78      5.69 o 
   1  12   5        0.44        3.25      3.08 o 
   2  12   5        9.39        9.80      3.83 o 
   3  12   5        4.92        3.28      4.49 o 
   4  12   5        0.22        4.81      4.38 o 
   5  12   5        3.83        4.16      5.03 o 
   0  13   5        0.53        2.19      4.81 o 
   1  13   5        4.72       13.13      6.13 o 
   2  13   5        0.58        2.10      3.94 o 
   3  13   5        2.87        4.93      5.14 o 
  -4 -10   6        0.15       -1.09      5.47 o 
  -3 -10   6        2.45        6.56      5.25 o 
  -1 -10   6        1.78        4.16      4.38 o 
   0 -10   6        7.75       13.35      5.25 o 
   1 -10   6        0.12       13.57      5.69 o 
  -5  -9   6        2.39       10.50      6.35 o 
  -4  -9   6        0.12        6.78      5.69 o 
  -3  -9   6        0.50        5.25      4.60 o 
  -1  -9   6        0.03       -0.88      3.72 o 
   0  -9   6        1.97       -5.47      3.72 o 
   1  -9   6        2.22        6.13      4.81 o 
   2  -9   6       15.82       16.41      5.91 o 
  -5  -8   6        0.07        3.94      5.91 o 
  -4  -8   6        0.17        4.16      4.81 o 
  -3  -8   6        0.00        1.53      4.16 o 
  -2  -8   6        0.29        1.75      3.72 o 
  -1  -8   6       30.04       36.54      5.69 o 
   0  -8   6       28.82       30.42      5.47 o 
   1  -8   6        0.17       -1.53      3.72 o 
   2  -8   6       45.62       49.45      7.00 o 
   3  -8   6       31.95       38.51      7.22 o 
  -6  -7   6        1.27       -3.72      4.60 o 
  -5  -7   6       40.43       38.29      7.22 o 
  -4  -7   6       16.93       26.48      6.13 o 
  -3  -7   6        9.58       17.29      5.03 o 
  -2  -7   6        0.16        2.41      3.50 o 
  -1  -7   6       33.86       35.04      7.77 o 
   0  -7   6        0.01        1.53      3.50 o 
   1  -7   6        3.63        1.58      4.27 o 
   2  -7   6       15.92       10.98      3.93 o 
   3  -7   6       27.52       24.97     11.27 o 
   4  -7   6        3.30        0.88     10.83 o 
  -6  -6   6        2.04        4.16      5.47 o 
  -5  -6   6        0.14        2.41      4.81 o 
  -4  -6   6        0.30       -0.44      3.94 o 
  -3  -6   6       80.27       88.84      8.32 o 
  -2  -6   6      248.32      240.03      6.24 o 
  -1  -6   6      461.79      463.54     10.81 o 
   0  -6   6       35.73       33.71      3.93 o 
   1  -6   6        5.14        0.25      3.61 o 
   2  -6   6        7.52        5.08      3.52 o 
   3  -6   6        6.84       10.88      6.67 o 
   4  -6   6        0.59       -6.43      5.58 o 
   5  -6   6        0.17       -0.97      4.53 o 
  -7  -5   6        3.98        3.72      5.25 o 
  -6  -5   6        4.33        5.91      5.25 o 
  -5  -5   6       21.63       10.98      3.67 o 
  -4  -5   6        0.47       -2.52      4.05 o 
  -3  -5   6       61.89       50.26      4.48 o 
  -2  -5   6      193.39      192.52      5.21 o 
  -1  -5   6       10.69       12.11      1.99 o 
   0  -5   6        4.18        4.26      1.79 o 
   1  -5   6        1.92        4.24      2.42 o 
   2  -5   6       17.76       25.15      3.64 o 
   3  -5   6        0.06        2.23      3.28 o 
   4  -5   6        0.02        2.04      3.71 o 
   5  -5   6        0.01       -3.11      4.27 o 
  -7  -4   6        1.73        4.17      6.56 o 
  -6  -4   6        4.41        6.99      3.77 o 
  -5  -4   6        0.08       -2.42      2.93 o 
  -4  -4   6        6.31        2.72      2.63 o 
  -3  -4   6        2.91        1.82      2.55 o 
  -2  -4   6        9.35        7.87      2.37 o 
  -1  -4   6        0.61       -0.68      1.30 o 
   0  -4   6      148.86      155.37      6.96 o 
   1  -4   6       35.82       41.21      5.03 o 
   2  -4   6        6.32       11.35      2.75 o 
   3  -4   6       15.02       13.00      3.40 o 
   4  -4   6        0.04       -0.16      4.81 o 
   5  -4   6        1.14        8.20      5.47 o 
   6  -4   6        4.48        4.66      5.58 o 
  -7  -3   6        3.92       10.31      4.63 o 
  -6  -3   6        0.01        0.86      3.61 o 
  -5  -3   6        0.98       -2.42      2.68 o 
  -4  -3   6        4.94        1.05      2.52 o 
  -3  -3   6        8.81        6.40      2.47 o 
  -2  -3   6        0.18       -1.01      1.06 o 
  -1  -3   6        0.39        1.27      1.32 o 
   0  -3   6        1.36        2.30      1.23 o 
   1  -3   6       76.70       76.36      3.06 o 
   2  -3   6        4.86        5.44      4.16 o 
   3  -3   6        1.52        2.28      2.51 o 
   4  -3   6        6.20        2.69      2.95 o 
   5  -3   6       10.67        7.97      4.01 o 
   6  -3   6       33.34       18.58      4.80 o 
  -7  -2   6        0.66        2.97      4.20 o 
  -6  -2   6       29.48       39.18      5.30 o 
  -5  -2   6        5.59        3.87      4.16 o 
  -4  -2   6       18.22       16.64      4.81 o 
  -3  -2   6        0.65        1.83      1.98 o 
  -2  -2   6       49.14       43.33      3.04 o 
  -1  -2   6      127.90      129.08      3.76 o 
   0  -2   6       10.21       10.16      1.68 o 
   1  -2   6       61.83       63.20      2.71 o 
   2  -2   6      128.81      137.61     11.16 o 
   3  -2   6       44.03       43.60      4.09 o 
   4  -2   6        9.37       14.23      6.02 o 
   5  -2   6       19.61       16.76      4.04 o 
   6  -2   6        8.28        8.17      4.21 o 
  -7  -1   6       10.06        7.33      7.00 o 
  -6  -1   6       57.53       55.48      6.67 o 
  -5  -1   6      280.18      299.10     17.83 o 
  -4  -1   6        0.05       -2.99      1.99 o 
  -3  -1   6        2.31        2.66      1.94 o 
  -2  -1   6        1.03        0.64      1.18 o 
  -1  -1   6        1.42        0.54      1.47 o 
   0  -1   6        9.02        7.78      1.32 o 
   1  -1   6       32.22       29.26      2.85 o 
   2  -1   6       85.90       90.56      3.09 o 
   3  -1   6        7.78        6.22      2.36 o 
   4  -1   6       22.29       21.55      3.42 o 
   5  -1   6       31.72       30.44      4.57 o 
   6  -1   6       29.91       23.56      4.70 o 
   7  -1   6       12.51       29.32     10.07 o 
  -7   0   6        4.35        0.00      6.78 o 
  -6   0   6       20.38       25.92      4.47 o 
  -5   0   6       77.66       87.10      9.85 o 
  -4   0   6       57.77       60.34      4.77 o 
  -3   0   6      113.93      111.93      7.66 o 
  -2   0   6      299.99      327.21      8.75 o 
  -1   0   6       87.46       92.47      3.99 o 
   0   0   6       92.42       84.46      3.67 o 
   1   0   6        0.03        0.00      1.75 o 
   2   0   6       31.05       27.47      2.25 o 
   3   0   6       38.50       34.04      2.33 o 
   4   0   6       51.30       46.10      4.25 o 
   5   0   6        0.03       -2.99      2.45 o 
   6   0   6        0.70        1.74      3.50 o 
   7   0   6        0.19        6.56      7.22 o 
  -7   1   6        0.01       -2.41      5.91 o 
  -6   1   6       34.50       43.55      8.32 o 
  -5   1   6       17.42       18.30      3.83 o 
  -4   1   6       90.49       90.54      5.08 o 
  -3   1   6      296.01      296.62     18.71 o 
  -2   1   6      994.02      982.60     17.00 o 
  -1   1   6        0.43       -0.43      0.72 o 
   0   1   6      129.60      106.53      3.21 o 
   1   1   6        8.57        8.41      1.57 o 
   2   1   6       32.09       31.38      2.50 o 
   3   1   6       75.43       75.45      3.64 o 
   4   1   6        6.28        5.17      2.35 o 
   5   1   6        5.95        5.19      2.99 o 
   6   1   6        4.47        4.56      3.24 o 
   7   1   6        0.98        1.31      6.56 o 
  -7   2   6        0.02       -0.66      5.47 o 
  -6   2   6        1.43        4.16      5.25 o 
  -5   2   6        0.54        1.04      2.83 o 
  -4   2   6       21.79       17.69      3.10 o 
  -3   2   6      105.22       96.42      4.67 o 
  -2   2   6       28.04       29.66      3.02 o 
  -1   2   6        7.32        7.10      1.57 o 
   0   2   6      228.84      218.14      4.94 o 
   1   2   6      703.51      701.63     11.24 o 
   2   2   6      153.00      144.67      4.07 o 
   3   2   6        3.01        2.78      1.34 o 
   4   2   6       47.69       51.56      3.71 o 
   5   2   6       57.19       63.60      5.09 o 
   6   2   6        3.05        4.51      3.28 o 
   7   2   6        0.73       -1.75      5.91 o 
  -6   3   6        6.13       13.57      6.13 o 
  -5   3   6        1.63        1.53      4.38 o 
  -4   3   6       57.71       53.43     10.18 o 
  -3   3   6        5.94        4.93      1.99 o 
  -2   3   6       12.49       12.34      1.55 o 
  -1   3   6        5.49        7.86      1.29 o 
   0   3   6       16.64       22.31      1.82 o 
   1   3   6       41.59       43.26      2.36 o 
   2   3   6        0.03        0.09      1.05 o 
   3   3   6       26.99       22.95      2.13 o 
   4   3   6       59.39       55.82      3.35 o 
   5   3   6      196.85      204.60     12.47 o 
   6   3   6        6.90        7.50      3.24 o 
   7   3   6        4.42       -0.88      5.69 o 
  -6   4   6        0.30       -2.84      5.25 o 
  -5   4   6        3.30        3.50      5.25 o 
  -4   4   6        1.42       -1.06      2.26 o 
  -3   4   6        9.22        7.35      2.26 o 
  -2   4   6       14.51       17.03      1.78 o 
  -1   4   6      171.94      175.16      4.60 o 
   0   4   6       82.80       85.98      3.14 o 
   1   4   6       76.05       91.36      3.43 o 
   2   4   6       12.47       11.66      2.03 o 
   3   4   6      387.67      388.67      7.98 o 
   4   4   6      605.70      580.08     23.30 o 
   5   4   6      739.77      709.10     16.22 o 
   6   4   6       13.65       17.07      6.13 o 
  -6   5   6        4.22        7.66      5.91 o 
  -5   5   6        0.59       -4.60      4.38 o 
  -4   5   6        4.35        1.31      4.60 o 
  -3   5   6       17.39       13.74      2.73 o 
  -2   5   6       13.51       10.91      1.80 o 
  -1   5   6      141.54      133.75      4.08 o 
   0   5   6       22.97       22.42      2.05 o 
   1   5   6       13.17       21.17      1.93 o 
   2   5   6        0.16        0.33      1.09 o 
   3   5   6      146.98      146.64      4.50 o 
   4   5   6      251.23      242.47      7.11 o 
   5   5   6      102.25      108.80     14.88 o 
   6   5   6        8.32        1.31      3.94 o 
  -5   6   6        3.96        1.31      5.03 o 
  -4   6   6        0.92        2.41      4.60 o 
  -3   6   6       55.25       42.01      4.04 o 
  -2   6   6        0.32       -0.03      1.41 o 
  -1   6   6        2.33        1.00      1.98 o 
   0   6   6      122.23      112.85      3.82 o 
   1   6   6       35.64       36.40      2.48 o 
   2   6   6      267.54      250.45      6.94 o 
   3   6   6       63.63       69.82      4.02 o 
   4   6   6       39.59       42.71      3.87 o 
   5   6   6        4.92        5.69      3.72 o 
   6   6   6        1.31       -5.25      3.50 o 
  -5   7   6        3.63        8.32      5.91 o 
  -4   7   6       56.71       37.20      7.22 o 
  -3   7   6      177.60      145.51      9.85 o 
  -2   7   6       42.02       36.39      2.98 o 
  -1   7   6        0.57        0.46      1.54 o 
   0   7   6      184.34      175.10      6.19 o 
   1   7   6       24.75       28.02      2.94 o 
   2   7   6        3.49        1.83      1.77 o 
   3   7   6       14.77       16.46      2.77 o 
   4   7   6        0.01        1.01      2.15 o 
   5   7   6        1.48        1.75      3.50 o 
   6   7   6       56.56       55.36      7.00 o 
  -4   8   6        0.75        6.35      4.81 o 
  -2   8   6        0.03        0.66      3.50 o 
  -1   8   6      360.47      359.49      9.82 o 
   0   8   6     1193.47     1212.26     33.04 o 
   1   8   6      121.51      124.03      8.21 o 
   2   8   6       10.60        9.58      3.28 o 
   3   8   6        4.43        0.88      2.01 o 
   4   8   6        3.10        2.52      2.48 o 
   5   8   6        1.14        0.22      3.72 o 
   6   8   6        4.77        0.66      3.94 o 
  -2   9   6        1.24        0.88      3.72 o 
  -1   9   6        1.19       -1.60      2.95 o 
   0   9   6        0.56       -0.68      7.00 o 
   1   9   6        0.87       -0.44      3.06 o 
   2   9   6       10.16       11.87      2.93 o 
   3   9   6        2.30       -0.26      4.27 o 
   4   9   6        2.48        1.16      2.46 o 
   5   9   6       18.13       22.32      5.47 o 
   6   9   6        8.45       10.50      5.25 o 
  -2  10   6        1.17        0.66      4.16 o 
  -1  10   6        0.01       -1.97      4.16 o 
   0  10   6       58.21       50.01      4.70 o 
   1  10   6        7.58        8.35      3.17 o 
   2  10   6        4.04        2.39      2.74 o 
   3  10   6       10.96        7.41      3.17 o 
   4  10   6       48.19       37.41      6.67 o 
   5  10   6        0.87       -2.41      3.94 o 
  -2  11   6        7.39        7.44      5.69 o 
  -1  11   6       28.81       42.23      7.44 o 
   0  11   6        0.23       -1.37      2.83 o 
   1  11   6       11.39       12.64      5.14 o 
   2  11   6       26.41       22.12      4.01 o 
   3  11   6        6.91        6.21      4.81 o 
   4  11   6        3.65        6.80      4.38 o 
   5  11   6        2.42        4.16      5.03 o 
  -1  12   6        3.42       -3.50      5.47 o 
   0  12   6        8.11        5.69      5.91 o 
   1  12   6        1.02        3.11      3.24 o 
   2  12   6       17.41       19.57      4.25 o 
   3  12   6        8.24        7.09      3.55 o 
   4  12   6        0.35        1.76      3.39 o 
   1  13   6        1.27       -1.31      4.60 o 
   2  13   6        4.23        8.35      4.01 o 
   3  13   6        1.12       -1.70      3.50 o 
  -1 -10   7        0.06       -3.94      4.38 o 
   0 -10   7        0.73       -6.24      4.16 o 
  -4  -9   7        0.79        5.47      5.69 o 
  -3  -9   7        1.25       -0.22      4.81 o 
  -1  -9   7        1.46        2.19      4.38 o 
   0  -9   7        0.20        4.16      5.03 o 
   1  -9   7        1.62        2.84      4.60 o 
  -5  -8   7        2.71        1.75      5.25 o 
  -4  -8   7        0.62        2.63      5.47 o 
  -3  -8   7        4.79        6.13      4.60 o 
  -2  -8   7        2.87        5.25      4.38 o 
  -1  -8   7        2.35        5.47      4.16 o 
   0  -8   7        0.05        0.00      4.16 o 
   1  -8   7        0.52        3.28      4.38 o 
   2  -8   7        4.86       12.25      5.69 o 
   3  -8   7       10.64       10.07      5.69 o 
  -5  -7   7        0.07        4.81      5.91 o 
  -4  -7   7        3.31        3.72      5.03 o 
  -3  -7   7        4.09        4.81      4.81 o 
  -2  -7   7        5.58        1.31      3.94 o 
  -1  -7   7        4.41        7.44      3.72 o 
   0  -7   7        2.03        2.19      3.72 o 
   1  -7   7        0.79       -2.11      2.87 o 
   2  -7   7        9.67        7.48      4.01 o 
   3  -7   7       11.44       13.01      4.70 o 
  -6  -6   7        0.79        1.31      4.81 o 
  -5  -6   7       12.31       13.13      5.69 o 
  -4  -6   7       17.58       17.29      5.91 o 
  -3  -6   7       36.83       37.20      5.91 o 
  -2  -6   7      113.69      120.32      6.19 o 
  -1  -6   7      184.39      199.18      5.89 o 
   0  -6   7       26.52       26.20      7.55 o 
   1  -6   7       25.67       28.01      5.14 o 
   2  -6   7        2.51        3.76      4.05 o 
   3  -6   7        0.89        1.38      3.54 o 
   4  -6   7        1.44       -1.03      7.66 o 
  -6  -5   7        0.38        7.00      5.47 o 
  -5  -5   7        1.64        2.19      3.52 o 
  -4  -5   7        0.15       -4.49      2.99 o 
  -3  -5   7       13.22       10.09      3.48 o 
  -2  -5   7      370.94      349.31     24.40 o 
  -1  -5   7      105.67       96.58      5.96 o 
   0  -5   7       21.61       22.10      3.47 o 
   1  -5   7      202.57      196.13     14.11 o 
   2  -5   7       42.42       35.37      5.25 o 
   3  -5   7       12.62       11.95      4.04 o 
   4  -5   7        0.49        3.74      4.21 o 
   5  -5   7        0.76        1.54      5.47 o 
  -6  -4   7        1.29       -4.18      3.72 o 
  -5  -4   7        2.80        2.31      3.42 o 
  -4  -4   7       10.83        9.88      3.55 o 
  -3  -4   7        0.08       -3.28      2.18 o 
  -2  -4   7       85.96       83.58      4.87 o 
  -1  -4   7        1.33       -0.65      1.53 o 
   0  -4   7       32.63       33.07      3.15 o 
   1  -4   7        0.62        3.20      2.42 o 
   2  -4   7       10.53       10.14      3.20 o 
   3  -4   7        3.38        2.87      3.15 o 
   4  -4   7        0.92        2.98      4.38 o 
   5  -4   7        8.57        7.50      5.47 o 
  -7  -3   7        4.33        9.99      5.04 o 
  -6  -3   7        6.99        5.08      8.97 o 
  -5  -3   7       23.64       29.23      4.52 o 
  -4  -3   7        1.44       -3.69      2.95 o 
  -3  -3   7        0.11       -1.19      2.31 o 
  -2  -3   7       22.05       28.87      3.42 o 
  -1  -3   7        0.03        2.27      1.68 o 
   0  -3   7       14.57       17.69      2.42 o 
   1  -3   7       28.83       31.55      2.34 o 
   2  -3   7        1.85       -0.35      1.97 o 
   3  -3   7        0.06       -0.34      2.58 o 
   4  -3   7        0.01       -2.01      3.28 o 
   5  -3   7        3.35        3.81      4.01 o 
   6  -3   7        8.18       10.55      5.14 o 
  -7  -2   7       58.74       35.24      5.94 o 
  -6  -2   7      136.94      145.30     11.60 o 
  -5  -2   7       63.35       66.37      6.46 o 
  -4  -2   7        3.47        2.81      2.63 o 
  -3  -2   7       12.55       14.86      4.05 o 
  -2  -2   7       12.20       10.43      2.51 o 
  -1  -2   7        1.16       -0.18      1.23 o 
   0  -2   7       49.85       49.62      2.77 o 
   1  -2   7       65.99       62.06      3.69 o 
   2  -2   7        6.58       12.27      2.55 o 
   3  -2   7       27.91       32.88      4.04 o 
   4  -2   7        2.17        1.95      3.04 o 
   5  -2   7       20.60       23.39      4.65 o 
   6  -2   7        1.45        4.22      4.20 o 
  -7  -1   7        2.87       10.04      4.86 o 
  -6  -1   7       10.39       21.47      4.67 o 
  -5  -1   7        0.16        1.61      3.17 o 
  -4  -1   7        0.80       -1.01      2.42 o 
  -3  -1   7        3.91        2.86      2.21 o 
  -2  -1   7       36.12       43.27      3.63 o 
  -1  -1   7       55.36       58.39      2.69 o 
   0  -1   7        0.02       -1.35      1.02 o 
   1  -1   7       39.97       39.15      2.45 o 
   2  -1   7        1.89        3.35      1.36 o 
   3  -1   7       17.62       19.62      3.10 o 
   4  -1   7        0.05        0.11      2.63 o 
   5  -1   7       15.28        8.42      3.72 o 
   6  -1   7        0.06        7.59      3.99 o 
  -7   0   7        0.72        7.22      7.00 o 
  -6   0   7       24.70       36.04      5.80 o 
  -5   0   7       12.43        6.97      3.31 o 
  -4   0   7        1.47       -0.98      2.58 o 
  -3   0   7       95.07      104.54      5.20 o 
  -2   0   7       68.92       70.38      4.20 o 
  -1   0   7       49.27       48.56      3.40 o 
   0   0   7       27.06       22.84      2.68 o 
   1   0   7        1.30        0.40      1.19 o 
   2   0   7        2.52        3.45      1.34 o 
   3   0   7        2.44        3.60      2.05 o 
   4   0   7        1.36       -0.68      2.68 o 
   5   0   7       39.65       34.05      4.63 o 
   6   0   7        6.76        4.31      4.04 o 
  -6   1   7        1.79       -1.09      3.56 o 
  -5   1   7        2.20        0.84      2.89 o 
  -4   1   7        0.49        0.14      2.52 o 
  -3   1   7        2.63        1.36      2.41 o 
  -2   1   7       99.74       92.36      3.20 o 
  -1   1   7        6.05        4.13      1.19 o 
   0   1   7      424.96      425.85      7.99 o 
   1   1   7     1761.10     1804.47     25.19 o 
   2   1   7      125.68      128.46      4.84 o 
   3   1   7        5.51        6.15      1.55 o 
   4   1   7        0.78        3.59      2.67 o 
   5   1   7        4.01       -1.46      2.89 o 
   6   1   7        0.14       -1.11      3.31 o 
   7   1   7        3.17        2.84      6.78 o 
  -6   2   7        0.01        0.44      5.47 o 
  -5   2   7        0.01       -1.65      2.73 o 
  -4   2   7       19.74       16.07      3.46 o 
  -3   2   7       18.09       23.09      8.21 o 
  -2   2   7        0.76        0.53      1.06 o 
  -1   2   7        2.64        2.16      1.19 o 
   0   2   7        1.08        1.45      1.10 o 
   1   2   7       30.86       30.34      3.63 o 
   2   2   7        0.00       -0.11      1.12 o 
   3   2   7      164.91      168.95      4.93 o 
   4   2   7      318.17      295.95      8.67 o 
   5   2   7      170.75      172.61      7.46 o 
   6   2   7        1.12        2.29      3.47 o 
   7   2   7        0.32        5.03      6.56 o 
  -6   3   7        0.50        1.53      5.69 o 
  -5   3   7        0.48       -2.26      2.70 o 
  -4   3   7        2.94        1.72      3.28 o 
  -3   3   7        4.21        2.74      2.02 o 
  -2   3   7        2.72        2.30      1.23 o 
  -1   3   7       60.55       64.17      2.86 o 
   0   3   7      240.11      249.62      5.67 o 
   1   3   7       12.62        9.48      1.56 o 
   2   3   7        7.74        6.14      1.56 o 
   3   3   7      260.02      258.91      6.36 o 
   4   3   7      320.68      291.07      8.67 o 
   5   3   7        0.04       11.38      5.47 o 
   6   3   7        4.14        5.17      4.38 o 
   7   3   7        0.07        5.91      7.44 o 
  -6   4   7       11.22       11.38      6.56 o 
  -5   4   7        0.05       -4.38      4.38 o 
  -4   4   7       47.17       48.90      6.35 o 
  -3   4   7        5.21        1.13      2.36 o 
  -2   4   7        0.01       -0.38      1.12 o 
  -1   4   7        8.19        6.76      1.53 o 
   0   4   7       39.04       41.11      2.59 o 
   1   4   7       11.43       11.06      1.78 o 
   2   4   7       15.69       19.85      2.14 o 
   3   4   7       37.41       41.03      2.88 o 
   4   4   7       22.23       21.83      2.57 o 
   5   4   7        6.91        7.67      2.40 o 
   6   4   7        3.96       11.82      5.91 o 
   7   4   7       19.41       31.07      8.32 o 
  -6   5   7       11.33       22.54      7.88 o 
  -5   5   7        6.02       -0.88      5.03 o 
  -4   5   7        9.87        8.75      5.03 o 
  -3   5   7        7.38        2.29      2.52 o 
  -2   5   7       44.11       51.24      3.11 o 
  -1   5   7       45.13       44.18      4.28 o 
   0   5   7       31.87       33.69      2.48 o 
   1   5   7        6.08        4.00      1.46 o 
   2   5   7       25.77       30.78      4.45 o 
   3   5   7       38.58       40.30      2.90 o 
   4   5   7       96.61       94.83      4.19 o 
   5   5   7       12.28       13.40      2.63 o 
   6   5   7       47.59       38.51      6.35 o 
  -5   6   7        0.98        5.47      5.47 o 
  -4   6   7        0.14       -3.72      3.94 o 
  -3   6   7       12.15        9.28      2.89 o 
  -2   6   7        4.87        3.20      2.55 o 
  -1   6   7       47.42       63.06      3.38 o 
   0   6   7       10.51       11.30      2.03 o 
   1   6   7        2.69        0.73      1.22 o 
   2   6   7        2.55        1.31      1.39 o 
   3   6   7       36.79       38.00      3.56 o 
   4   6   7        0.87       -0.28      2.15 o 
   5   6   7       32.44       29.80      6.56 o 
   6   6   7        1.22        4.35      3.01 o 
  -5   7   7        0.29       -3.50      5.25 o 
  -4   7   7        0.16       -1.75      4.60 o 
  -3   7   7        4.27        2.19      4.16 o 
  -2   7   7        8.55        7.56      2.20 o 
  -1   7   7       68.21       73.15      3.91 o 
   0   7   7      966.56     1025.66     19.96 o 
   1   7   7      572.30      544.08     12.76 o 
   2   7   7       55.94       58.94      4.18 o 
   3   7   7        0.91        1.09      2.17 o 
   4   7   7        4.08        1.82      2.55 o 
   5   7   7        3.33        5.80      3.08 o 
   6   7   7        8.00        9.98      4.16 o 
  -2   8   7        5.90        7.85      4.38 o 
  -1   8   7      277.47      276.33      8.75 o 
   0   8   7      335.88      351.16      9.98 o 
   1   8   7      113.56      118.64      5.72 o 
   2   8   7       24.74       20.67      3.32 o 
   3   8   7        7.55        2.84      2.17 o 
   4   8   7       25.79       23.47      4.16 o 
   5   8   7       16.57       12.04      3.40 o 
   6   8   7        0.39        3.17      3.08 o 
  -2   9   7        4.68        8.32      4.60 o 
  -1   9   7        0.01       -1.97      3.39 o 
   0   9   7        8.88        9.05      2.86 o 
   1   9   7        0.02       -1.40      2.24 o 
   2   9   7       18.65       17.97      3.36 o 
   3   9   7      162.09      145.32      6.81 o 
   4   9   7       84.31       73.18      5.48 o 
   5   9   7        7.64        8.74      3.55 o 
   6   9   7       23.74       25.63      4.48 o 
  -2  10   7       23.41       28.45      6.35 o 
  -1  10   7        0.62        2.53      2.84 o 
   0  10   7        2.75        3.83      2.79 o 
   1  10   7        0.03       -1.97      2.48 o 
   2  10   7        0.00       -0.07      2.39 o 
   3  10   7       14.04        9.67      3.08 o 
   4  10   7        2.90        2.44      3.08 o 
   5  10   7        5.09        5.23      4.05 o 
   6  10   7        8.73       11.65      4.17 o 
  -2  11   7        0.04        0.22      5.03 o 
  -1  11   7       16.03       20.79      6.35 o 
   0  11   7        1.44        0.73      3.17 o 
   1  11   7       12.53       13.00      4.70 o 
   2  11   7        4.50        2.71      2.95 o 
   3  11   7        0.35        1.50      3.61 o 
   4  11   7        3.20        1.32      4.16 o 
   5  11   7        2.85       -2.40      3.30 o 
  -1  12   7        6.42       16.63      6.35 o 
   0  12   7        0.01       -0.88      5.03 o 
   1  12   7       10.13        4.16      6.13 o 
   2  12   7        8.22        9.46      3.61 o 
   3  12   7        9.45       13.66      7.77 o 
   4  12   7        0.50       -3.91      3.39 o 
  -3  -9   8        0.66       -1.75      5.03 o 
   0  -9   8        0.43        3.06      4.81 o 
  -4  -8   8        1.37        3.50      5.91 o 
  -3  -8   8       28.52       13.35      5.69 o 
  -1  -8   8       28.43       21.66      5.25 o 
   0  -8   8        3.97        1.75      4.38 o 
   1  -8   8        3.50        4.16      5.03 o 
   2  -8   8        4.21       -3.94      5.47 o 
  -5  -7   8        0.86        1.75      5.69 o 
  -4  -7   8        2.26        8.32      5.69 o 
  -3  -7   8       35.75       44.86      7.44 o 
  -2  -7   8        3.70        3.50      3.94 o 
  -1  -7   8        0.01        2.41      3.50 o 
   0  -7   8        0.58       -5.47      3.72 o 
   1  -7   8        1.65       -2.74      3.61 o 
   2  -7   8        2.55       -1.03      3.91 o 
   3  -7   8        0.28        2.19      6.13 o 
  -5  -6   8        0.29        6.13      5.91 o 
  -4  -6   8        0.05        2.63      5.25 o 
  -3  -6   8        0.01        3.50      4.38 o 
  -2  -6   8        0.58        3.24      3.20 o 
  -1  -6   8        6.16        5.10      2.36 o 
   0  -6   8        0.04        2.44      2.98 o 
   1  -6   8        1.94        4.51      3.28 o 
   2  -6   8        1.73        1.32      8.97 o 
   3  -6   8        1.66       -0.59      3.74 o 
   4  -6   8        0.01        3.59      5.58 o 
  -6  -5   8        0.01       -0.66      5.25 o 
  -5  -5   8        0.64       -3.94      4.81 o 
  -4  -5   8        0.12       -3.18      3.57 o 
  -3  -5   8        1.02       -1.30      2.99 o 
  -2  -5   8       33.69       42.39      4.61 o 
  -1  -5   8       12.88        6.02      2.40 o 
   0  -5   8        0.24       -0.45      2.58 o 
   1  -5   8       13.53       12.73      3.31 o 
   2  -5   8        0.01       -1.90      2.84 o 
   3  -5   8        0.12       -5.54      6.13 o 
   4  -5   8        1.36        2.93      4.21 o 
  -6  -4   8        8.61       10.37      4.84 o 
  -5  -4   8        1.54       -0.32      3.40 o 
  -4  -4   8        1.76        1.34      3.61 o 
  -3  -4   8       18.73       16.16      3.70 o 
  -2  -4   8       55.05       63.96      5.36 o 
  -1  -4   8       72.70       67.29      4.26 o 
   0  -4   8       46.60       46.40      3.30 o 
   1  -4   8       36.63       41.79      4.25 o 
   2  -4   8       57.60       61.73      5.47 o 
   3  -4   8        0.10        1.75      3.28 o 
   4  -4   8        2.75        1.67      9.41 o 
   5  -4   8        6.44       14.69      4.77 o 
  -6  -3   8       45.15       48.30      6.14 o 
  -5  -3   8       33.22       34.94      7.55 o 
  -4  -3   8        1.46       -0.27      3.10 o 
  -3  -3   8        0.27       -0.97      2.71 o 
  -2  -3   8        3.76        0.89      2.51 o 
  -1  -3   8        1.40        0.51      1.55 o 
   0  -3   8        2.56        2.66      1.80 o 
   1  -3   8       16.61       16.21      3.20 o 
   2  -3   8        1.20       -0.76      2.52 o 
   3  -3   8        3.81       -1.88      3.28 o 
   4  -3   8       12.37       13.32      6.35 o 
   5  -3   8       19.15        7.86      4.65 o 
  -6  -2   8       31.46       24.17      4.98 o 
  -5  -2   8       49.38       47.85      5.73 o 
  -4  -2   8       21.42       12.42      3.60 o 
  -3  -2   8       60.87       73.65      5.30 o 
  -2  -2   8       60.96       67.46      4.92 o 
  -1  -2   8        2.17        1.36      1.51 o 
   0  -2   8        5.79        2.72      1.55 o 
   1  -2   8        0.04       -0.78      1.40 o 
   2  -2   8        8.10        6.71      4.49 o 
   3  -2   8        3.64        2.33      2.83 o 
   4  -2   8       19.35       19.91      3.99 o 
   5  -2   8        0.16       -2.04      3.72 o 
   6  -2   8        0.72        2.66      4.49 o 
  -6  -1   8       36.31       39.48      5.94 o 
  -5  -1   8        6.00        6.13      5.36 o 
  -4  -1   8       81.46       85.24      6.56 o 
  -3  -1   8      167.42      173.59      7.13 o 
  -2  -1   8       85.86       96.42      5.10 o 
  -1  -1   8        2.30        2.74      1.57 o 
   0  -1   8       22.25       23.84      2.23 o 
   1  -1   8       12.40        9.49      1.78 o 
   2  -1   8        0.00       -1.93      2.08 o 
   3  -1   8       17.63       19.80      3.36 o 
   4  -1   8        2.22        1.69      3.21 o 
   5  -1   8        1.91        9.21      4.20 o 
   6  -1   8        0.17       -2.24      4.16 o 
  -6   0   8        1.75       -2.96      3.93 o 
  -5   0   8        0.03       -4.72      4.16 o 
  -4   0   8        0.48       -3.46      2.31 o 
  -3   0   8        3.93        0.18      2.52 o 
  -2   0   8        9.70        7.57      2.58 o 
  -1   0   8        8.64        7.57      1.68 o 
   0   0   8       91.43       88.91      3.52 o 
   1   0   8        9.16       15.48      3.13 o 
   2   0   8        4.92        4.65      1.51 o 
   3   0   8        4.68       10.39      2.83 o 
   4   0   8       32.33       38.86      4.57 o 
   5   0   8        6.96        6.03      3.72 o 
   6   0   8        0.44       -0.42      3.89 o 
  -6   1   8        0.08       -1.11      3.76 o 
  -5   1   8        1.68       -1.44      3.72 o 
  -4   1   8        9.25        8.61      3.31 o 
  -3   1   8       10.99       10.77      3.05 o 
  -2   1   8       55.29       56.57      4.04 o 
  -1   1   8        4.71        4.52      1.45 o 
   0   1   8       14.78       16.06      1.92 o 
   1   1   8       35.21       35.90      3.61 o 
   2   1   8       44.62       41.96      4.92 o 
   3   1   8       75.73       76.16      3.45 o 
   4   1   8       43.45       46.55     11.38 o 
   5   1   8       42.99       32.23      4.61 o 
   6   1   8        3.16        3.71      3.99 o 
  -6   2   8        0.10        1.31      6.13 o 
  -5   2   8        2.42        1.95      3.30 o 
  -4   2   8        1.67       -3.01      2.42 o 
  -3   2   8       30.23       27.18      4.38 o 
  -2   2   8        0.93        0.34      2.10 o 
  -1   2   8        0.02       -0.29      1.22 o 
   0   2   8       68.31       74.33      3.21 o 
   1   2   8      199.58      205.23      5.43 o 
   2   2   8       66.52       61.19      3.02 o 
   3   2   8      451.77      438.02     11.09 o 
   5   2   8      223.89      224.37      8.73 o 
   6   2   8        0.00        2.72      3.94 o 
   7   2   8       12.36       21.21      5.50 o 
  -6   3   8        1.45       -0.44      5.91 o 
  -5   3   8        0.11       -0.48      2.99 o 
  -4   3   8        0.72        0.88      4.05 o 
  -3   3   8        6.60       -0.24      2.52 o 
  -2   3   8       32.15       26.59      6.24 o 
  -1   3   8       29.57       32.61      2.47 o 
   0   3   8       53.51       45.03      2.82 o 
   1   3   8       39.66       37.41      2.66 o 
   2   3   8       25.88       25.02      2.36 o 
   3   3   8        6.38        2.95      2.50 o 
   4   3   8      245.94      241.27      8.20 o 
   5   3   8       11.49        7.44      5.69 o 
   6   3   8       44.23       61.71      9.96 o 
   7   3   8       34.23       48.08      6.30 o 
  -6   4   8        7.72       18.38      7.44 o 
  -5   4   8        0.00       -0.44      5.47 o 
  -4   4   8        3.91        2.52      3.05 o 
  -3   4   8        3.53       -3.02      2.15 o 
  -2   4   8       27.64       29.10      3.52 o 
  -1   4   8       19.90       23.25      2.82 o 
   0   4   8       44.06       53.14      3.05 o 
   1   4   8       56.21       58.82      3.02 o 
   2   4   8       98.03       98.24      3.91 o 
   3   4   8        2.21        0.50      1.58 o 
   4   4   8       86.83       77.34      4.89 o 
   5   4   8        7.15       10.90      3.52 o 
   6   4   8        0.86        5.91      5.69 o 
   7   4   8        0.00       10.26      4.52 o 
  -5   5   8       13.75        7.22      6.13 o 
  -4   5   8      118.66       96.94      9.41 o 
  -3   5   8      148.01      136.37      6.48 o 
  -2   5   8        0.63       -3.54      2.90 o 
  -1   5   8       29.07       30.11      2.66 o 
   0   5   8      118.66      123.91      4.41 o 
   1   5   8       28.62       31.29      3.09 o 
   2   5   8       12.59       13.95      2.10 o 
   3   5   8        0.77       -0.91      1.57 o 
   4   5   8        0.84        1.99      2.33 o 
   5   5   8        7.04        6.32      2.74 o 
   7   5   8       11.15       -0.66      5.25 o 
  -5   6   8        0.53       -3.94      5.25 o 
  -4   6   8        0.02       -2.84      4.81 o 
  -3   6   8        0.37       -0.86      2.62 o 
  -2   6   8       36.41       23.10      3.28 o 
  -1   6   8      647.15      645.72     14.13 o 
   0   6   8      447.27      447.45      9.26 o 
   1   6   8        0.04       -2.19      1.46 o 
   2   6   8       29.83       33.94      2.95 o 
   3   6   8        0.32       -1.67      1.77 o 
   4   6   8        2.61        2.84      2.48 o 
   5   6   8        8.13        5.95      2.93 o 
   6   6   8        1.39        2.41      4.38 o 
  -4   7   8        0.40        1.31      4.81 o 
  -3   7   8        0.21       -1.44      2.63 o 
  -2   7   8        2.49       -0.87      1.79 o 
  -1   7   8        4.19        3.26      2.74 o 
   0   7   8        0.11        3.04      3.83 o 
   1   7   8       22.30       21.38      3.39 o 
   2   7   8        0.02       -2.66      1.77 o 
   3   7   8       23.58       19.85      6.35 o 
   4   7   8        0.04       -2.98      2.31 o 
   5   7   8       20.82       17.18      3.63 o 
   6   7   8       10.18       10.44      4.60 o 
  -2   8   8        0.02       -2.84      2.41 o 
  -1   8   8        2.53        0.55      2.32 o 
   0   8   8       88.19       85.92      5.03 o 
   1   8   8        1.62       -2.33      2.05 o 
   2   8   8        2.93        3.30      2.55 o 
   3   8   8       77.34       56.07      9.85 o 
   4   8   8       45.28       33.50      4.18 o 
   5   8   8        1.96        3.70      3.17 o 
   6   8   8        8.86       11.29      4.01 o 
  -2   9   8       26.23       28.23      5.91 o 
  -1   9   8        4.60        7.96      3.17 o 
   0   9   8        0.67        0.55      2.63 o 
   1   9   8       90.49       89.47      6.46 o 
   2   9   8       35.89       35.34      4.25 o 
   3   9   8        0.09        4.55      2.70 o 
   4   9   8        2.89        5.55      3.61 o 
   5   9   8        2.36        5.06      3.32 o 
   6   9   8       67.07       75.85      6.49 o 
  -2  10   8        2.03        2.41      4.81 o 
  -1  10   8        0.07       -2.56      2.70 o 
   0  10   8        9.84        6.24      3.25 o 
   1  10   8       20.75       21.47      3.94 o 
   2  10   8        6.10        6.83      3.08 o 
   3  10   8       18.31       12.11      3.46 o 
   4  10   8        0.54       -1.92      3.83 o 
   5  10   8       17.02       12.24      3.99 o 
  -1  11   8       13.05       21.66      6.35 o 
   0  11   8        0.00       -1.66      3.05 o 
   1  11   8        2.22        6.88      3.55 o 
   2  11   8        0.02        1.78      3.17 o 
   3  11   8        1.44        0.54      3.01 o 
   4  11   8        1.90       -1.85      3.24 o 
   5  11   8        2.05       -3.71      3.24 o 
   0  12   8        0.58        5.91      5.25 o 
   1  12   8        0.48       -3.72      4.60 o 
   2  12   8       57.64       64.64     10.39 o 
   3  12   8        1.19        4.20      6.02 o 
   4  12   8        3.89        3.59      3.93 o 
  -3  -8   9       18.70       21.01      6.35 o 
   0  -8   9        5.99       -1.97      4.60 o 
   1  -8   9        2.14        1.31      5.25 o 
  -4  -7   9        2.93        4.38      5.91 o 
  -3  -7   9       22.85       17.51      6.13 o 
  -2  -7   9       45.35       44.64      7.22 o 
   0  -7   9       18.99        7.00      4.60 o 
   1  -7   9       21.12        9.63      5.03 o 
   2  -7   9        3.39       10.34      7.00 o 
  -5  -6   9        4.75        7.44      6.35 o 
  -4  -6   9        1.94       -2.19      5.25 o 
  -3  -6   9       19.97       17.72      6.13 o 
  -2  -6   9       29.52       27.56      4.63 o 
  -1  -6   9        6.02       17.94      6.78 o 
   0  -6   9        3.95        6.27      3.51 o 
   1  -6   9        0.28       -0.16      3.50 o 
   2  -6   9        1.52        4.61      3.91 o 
   3  -6   9        0.40       -3.11      5.47 o 
  -5  -5   9        5.24        4.60      5.47 o 
  -4  -5   9        0.18       -3.75      3.63 o 
  -3  -5   9        5.71        3.02      3.52 o 
  -2  -5   9        0.50       -2.82      2.73 o 
  -1  -5   9        0.22       -2.29      2.71 o 
   0  -5   9        5.57        0.79      2.78 o 
   1  -5   9        0.03       -0.20      3.04 o 
   2  -5   9        0.00        1.76      3.57 o 
   3  -5   9        0.00       -0.70      8.21 o 
   4  -5   9        0.14        4.57      4.34 o 
  -5  -4   9        6.93        7.87      4.42 o 
  -4  -4   9        2.79       -4.37      3.52 o 
  -3  -4   9        3.10        0.67      3.30 o 
  -2  -4   9        3.43        6.13      3.20 o 
  -1  -4   9        0.72        1.28      2.08 o 
   0  -4   9        1.31        0.13      1.98 o 
   1  -4   9        5.99        5.81      5.69 o 
   2  -4   9        1.51        0.37      3.01 o 
   3  -4   9        2.04        4.67      3.80 o 
   4  -4   9        2.89        3.71      4.70 o 
  -6  -3   9        0.46       -3.18      4.25 o 
  -5  -3   9        1.53        3.61      5.14 o 
  -4  -3   9        1.67       -4.67      3.11 o 
  -3  -3   9        2.52        2.05      3.36 o 
  -2  -3   9        4.52        5.92      3.04 o 
  -1  -3   9       10.33        8.11      2.08 o 
   0  -3   9        4.83        2.74      1.96 o 
   1  -3   9        6.39        6.13      3.04 o 
   2  -3   9        0.78        1.57      2.95 o 
   3  -3   9        0.13       -0.44      3.31 o 
   4  -3   9        2.04       -0.09      3.64 o 
   5  -3   9        7.34       11.00      4.97 o 
  -6  -2   9       14.54        2.38      4.65 o 
  -5  -2   9        2.41       -3.86      3.41 o 
  -4  -2   9       14.19       16.11      5.69 o 
  -3  -2   9       46.28       47.24      5.20 o 
  -2  -2   9       15.55       20.89      3.63 o 
  -1  -2   9        7.80        9.08      2.16 o 
   0  -2   9        4.98        6.02      1.96 o 
   1  -2   9        0.01       -1.34      1.69 o 
   2  -2   9        6.20        5.38      3.10 o 
   3  -2   9        0.18        1.26      3.11 o 
   4  -2   9       10.97        8.56      4.04 o 
   5  -2   9       16.63       21.05      5.25 o 
  -6  -1   9        5.46        6.38      4.68 o 
  -5  -1   9        0.00       -0.56      3.88 o 
  -4  -1   9        0.21        0.69      3.11 o 
  -3  -1   9        0.34       -1.67      2.78 o 
  -2  -1   9        2.52        1.01      2.30 o 
  -1  -1   9       14.35       14.29      3.37 o 
   0  -1   9      167.63      154.81      4.85 o 
   1  -1   9      192.08      200.71      7.39 o 
   2  -1   9        3.13       -0.24      2.28 o 
   3  -1   9        9.20       20.33      3.72 o 
   4  -1   9        3.56        4.54      5.25 o 
   5  -1   9        2.23        1.32      3.83 o 
  -6   0   9        0.26        0.08      4.36 o 
  -5   0   9        3.97        2.19      3.64 o 
  -4   0   9        5.39        2.20      3.24 o 
  -3   0   9       26.52       23.59      4.10 o 
  -2   0   9        1.71        0.18      2.46 o 
  -1   0   9        0.18       -1.93      1.31 o 
   0   0   9       27.51       25.46      2.40 o 
   1   0   9       16.12       14.18      2.41 o 
   2   0   9        0.28       -0.52      1.77 o 
   3   0   9       85.02       84.19      5.31 o 
   4   0   9       50.80       48.27      5.36 o 
   5   0   9       18.87       18.00      4.46 o 
   6   0   9        4.06        7.27      4.36 o 
  -6   1   9        0.14       -5.32      4.01 o 
  -5   1   9        0.13        3.45      4.60 o 
  -4   1   9        1.99        1.38      3.05 o 
  -3   1   9        0.79       -2.28      2.42 o 
  -2   1   9        4.57        4.35      2.25 o 
  -1   1   9        4.41        3.70      2.21 o 
   0   1   9      122.95      133.90      5.63 o 
   1   1   9        0.94       -1.31      2.19 o 
   2   1   9       49.38       44.24      3.84 o 
   3   1   9      163.53      167.02      6.94 o 
   4   1   9       22.09       33.55      8.64 o 
   5   1   9        4.36       10.50      4.15 o 
   6   1   9        2.75        3.93      4.26 o 
  -6   2   9        3.86       -2.96      3.77 o 
  -5   2   9        0.05        2.37      3.26 o 
  -4   2   9        9.06        4.66      2.99 o 
  -3   2   9        2.03        1.40      2.67 o 
  -2   2   9       12.57       12.76      5.58 o 
  -1   2   9        8.05        8.01      1.86 o 
   0   2   9        2.89        2.46      1.58 o 
   1   2   9        0.82        0.96      1.40 o 
   2   2   9       28.51       28.91      2.74 o 
   3   2   9       10.28        8.23      2.83 o 
   4   2   9        0.27        4.86      3.24 o 
   5   2   9        0.54       -1.61      3.31 o 
   6   2   9       12.89       16.60      4.73 o 
  -5   3   9        4.36        3.41      5.91 o 
  -4   3   9        0.07        2.86      2.99 o 
  -3   3   9       22.52       21.53      3.79 o 
  -2   3   9       20.33       14.82      3.36 o 
  -1   3   9       12.14       13.33      2.05 o 
   0   3   9       65.10       64.44      4.77 o 
   1   3   9       12.15       12.56      2.13 o 
   2   3   9        0.05       -0.66      2.06 o 
   3   3   9       12.45       13.17      2.43 o 
   4   3   9       85.41       96.30      7.88 o 
   5   3   9       12.88       18.62      4.31 o 
   6   3   9       23.98       28.95      5.15 o 
  -5   4   9        2.75       -2.19      5.69 o 
  -4   4   9        6.37        5.16      3.26 o 
  -3   4   9       23.55       22.09      3.68 o 
  -2   4   9        3.20       -1.12      2.84 o 
  -1   4   9        0.82       -0.63      2.12 o 
   0   4   9        3.98        2.87      1.58 o 
   1   4   9        5.44        5.79      1.76 o 
   2   4   9        3.68        1.57      1.58 o 
   3   4   9       13.53        9.98      2.92 o 
   4   4   9       54.55       48.55      3.75 o 
   5   4   9       28.17       42.23      8.10 o 
   6   4   9        2.71        5.62      3.99 o 
  -5   5   9        0.07       -7.44      5.25 o 
  -4   5   9        0.67        0.97      2.94 o 
  -3   5   9        1.58        0.53      2.78 o 
  -2   5   9        7.18       -0.02      3.06 o 
  -1   5   9      364.56      402.43      8.86 o 
   0   5   9      455.63      458.27     17.00 o 
   1   5   9       30.68       35.74      5.53 o 
   2   5   9       71.62       69.66      3.92 o 
   3   5   9       28.29       30.52      3.22 o 
   4   5   9        1.00        4.82      2.12 o 
   5   5   9        6.73        8.48      2.71 o 
  -4   6   9        7.37        1.75      5.69 o 
  -3   6   9        2.49        1.27      3.04 o 
  -2   6   9       44.73       31.92      4.05 o 
  -1   6   9      610.68      653.56     12.38 o 
   0   6   9      406.43      422.70      9.21 o 
   1   6   9       94.97       97.38      8.82 o 
   2   6   9        0.23       -2.24      2.18 o 
   3   6   9       26.07       21.83      3.30 o 
   4   6   9        0.04        0.60      2.55 o 
   5   6   9        9.19        7.83      3.17 o 
   6   6   9        0.06       -5.91      4.81 o 
  -4   7   9        2.39        2.63      6.13 o 
  -3   7   9        7.69        7.66      3.42 o 
  -2   7   9        0.19       -3.39      2.68 o 
  -1   7   9       51.16       57.48      7.93 o 
   0   7   9       36.77       33.14      5.91 o 
   1   7   9       26.61       24.41      3.46 o 
   2   7   9       89.45       82.93      5.11 o 
   3   7   9      143.16      128.48     13.02 o 
   4   7   9        3.09        3.84      2.70 o 
   5   7   9        0.00       -0.09      2.70 o 
   6   7   9       26.44       21.02      4.49 o 
  -2   8   9        2.42       -3.50      3.72 o 
  -1   8   9        0.60        1.62      2.39 o 
   0   8   9        2.51        5.34      2.70 o 
   1   8   9       11.41       13.15      3.09 o 
   2   8   9        0.57       -1.27      2.55 o 
   3   8   9        3.35        0.68      2.74 o 
   4   8   9        8.21        2.16      2.70 o 
   5   8   9       16.19       19.38      4.10 o 
   6   8   9        0.10        0.90      3.79 o 
  -2   9   9        2.82        1.31      4.16 o 
  -1   9   9       23.59       29.41      4.10 o 
   0   9   9        6.92        6.79      3.01 o 
   1   9   9       24.31       28.59      4.38 o 
   2   9   9        0.22       -2.21      2.73 o 
   3   9   9        0.29       -1.22      2.55 o 
   4   9   9        8.44        8.48      3.63 o 
   5   9   9        2.25        3.37      3.61 o 
  -1  10   9        0.35        5.86      3.30 o 
   0  10   9        0.01        0.12      3.01 o 
   1  10   9       22.87       25.37      4.17 o 
   2  10   9        4.49        7.58      3.55 o 
   3  10   9        7.77        3.83      5.47 o 
   4  10   9        0.02       -2.63      3.94 o 
   5  10   9        0.30       -0.34      3.63 o 
  -1  11   9       20.48       25.82      6.35 o 
   0  11   9        0.01        1.09      3.40 o 
   1  11   9        2.80        3.82      3.55 o 
   2  11   9       10.15       19.17      4.48 o 
   3  11   9        3.18       -2.40      3.17 o 
   4  11   9        6.81        9.81      3.93 o 
   1  12   9        2.38        2.37      3.52 o 
   2  12   9        0.19        4.24      3.70 o 
   3  12   9        0.23        0.82      3.63 o 
  -3  -7  10       10.47       16.19      6.35 o 
   0  -7  10        1.37        5.25      5.03 o 
   1  -7  10        2.13       -6.35      4.60 o 
  -4  -6  10        1.18        4.16      5.91 o 
  -3  -6  10       14.05        7.66      5.47 o 
  -2  -6  10       22.52       23.19      5.47 o 
  -1  -6  10        0.28       16.85      7.22 o 
   0  -6  10       15.86       15.51      4.33 o 
   1  -6  10       17.27       10.71      9.96 o 
   2  -6  10        4.17        2.06      4.81 o 
  -4  -5  10        0.12       -4.05      4.05 o 
  -3  -5  10        8.20       13.88      4.57 o 
  -2  -5  10        3.29        3.59      3.57 o 
  -1  -5  10        1.13       -0.71      3.24 o 
   0  -5  10        0.31        0.19      3.11 o 
   1  -5  10        1.04        1.18      3.64 o 
   2  -5  10        0.90        1.64      6.24 o 
   3  -5  10        1.77       -1.33      4.21 o 
  -5  -4  10       11.32        7.58      4.98 o 
  -4  -4  10        7.80       -4.66      3.88 o 
  -3  -4  10       18.50       17.57      4.52 o 
  -2  -4  10        0.35       -3.57      3.21 o 
  -1  -4  10        0.50       -0.77      3.04 o 
   0  -4  10        0.01        2.75      4.16 o 
   1  -4  10        3.70        2.37      3.15 o 
   2  -4  10        0.13       -1.50      3.31 o 
   3  -4  10        1.59        0.89      4.16 o 
   4  -4  10        2.19        5.44      4.50 o 
  -5  -3  10       11.78        5.62      5.47 o 
  -4  -3  10       31.72       17.46      4.78 o 
  -3  -3  10       22.58       16.69      4.31 o 
  -2  -3  10        6.19        1.94      4.27 o 
  -1  -3  10        0.04       -0.91      2.42 o 
   0  -3  10        0.02        2.01      2.04 o 
   1  -3  10        0.04       -2.95      2.48 o 
   2  -3  10        0.00       -3.65      2.74 o 
   3  -3  10        0.08       -3.59      3.48 o 
   4  -3  10        0.02       -4.32      3.88 o 
  -5  -2  10        1.34       -4.07      4.11 o 
  -4  -2  10        0.26        1.16      3.68 o 
  -3  -2  10        0.79       -0.88      4.70 o 
  -2  -2  10        0.74       -3.37      2.74 o 
  -1  -2  10        5.32        5.19      2.83 o 
   0  -2  10        0.22       -1.74      1.78 o 
   1  -2  10        5.14        4.44      2.99 o 
   2  -2  10        0.48       -0.29      2.78 o 
   3  -2  10        0.24        1.53      3.38 o 
   4  -2  10       11.68       16.32      4.70 o 
   5  -2  10        0.47       -0.48      7.00 o 
  -5  -1  10        0.00       -2.49      4.01 o 
  -4  -1  10        0.13        0.78      3.31 o 
  -3  -1  10        3.36       -3.37      2.91 o 
  -2  -1  10        9.01        5.28      3.10 o 
  -1  -1  10        1.74        0.35      4.05 o 
   0  -1  10       24.92       21.27      3.98 o 
   1  -1  10       26.87       29.21      6.11 o 
   2  -1  10       37.81       40.32      4.92 o 
   3  -1  10       13.15       13.16      3.68 o 
   4  -1  10       19.96       21.78      4.49 o 
   5  -1  10        0.01       -0.34      3.99 o 
  -5   0  10        0.04       -1.59      3.99 o 
  -4   0  10        0.22       -7.62      8.42 o 
  -3   0  10       12.47       13.77      3.84 o 
  -2   0  10        0.33       -0.32      2.58 o 
  -1   0  10        9.34        5.07      2.58 o 
   0   0  10      119.21      117.30      4.43 o 
   1   0  10       19.82       17.89      2.44 o 
   2   0  10      110.72      120.40      4.64 o 
   3   0  10      302.00      326.67     11.49 o 
   4   0  10      170.10      160.70     19.26 o 
   5   0  10       20.76       24.80      5.47 o 
  -5   1  10        1.67        1.90      3.84 o 
  -4   1  10        0.00       -3.71      3.04 o 
  -3   1  10        1.08       -3.82      2.55 o 
  -2   1  10       13.90       11.57      3.08 o 
  -1   1  10        3.67        4.03      2.55 o 
   0   1  10        5.28        5.23      2.47 o 
   1   1  10       16.11       14.67      2.83 o 
   2   1  10        0.01        1.00      1.86 o 
   3   1  10       17.11       16.86      3.63 o 
   4   1  10       60.40       76.00      7.44 o 
   5   1  10        7.25       12.95      4.29 o 
  -5   2  10        0.01        1.63      3.99 o 
  -4   2  10        0.24        0.14      2.99 o 
  -3   2  10        0.93        0.06      4.05 o 
  -2   2  10        0.06       -3.28      2.19 o 
  -1   2  10        0.62        0.71      1.71 o 
   0   2  10        2.61        0.01      1.71 o 
   1   2  10       39.34       44.64      3.44 o 
   2   2  10        0.02       -2.29      2.15 o 
   3   2  10       94.71       98.60      7.55 o 
   4   2  10       27.51       34.18      9.52 o 
   5   2  10       16.85       23.87      4.89 o 
   6   2  10        0.02        5.62      4.52 o 
  -5   3  10       31.38       27.44      5.15 o 
  -4   3  10       71.24       79.99     11.60 o 
  -3   3  10       19.53       20.53      4.60 o 
  -2   3  10        7.96        7.77      3.20 o 
  -1   3  10        0.53       -1.85      1.67 o 
   0   3  10        2.46       -2.00      2.95 o 
   1   3  10        7.64        4.90      1.99 o 
   2   3  10        3.78        6.49      3.08 o 
   3   3  10        0.52        2.33      2.08 o 
   4   3  10        0.11        0.44      4.81 o 
   5   3  10        0.22        5.45      3.84 o 
   6   3  10        0.41        5.89      4.57 o 
  -5   4  10        0.16        2.63      3.93 o 
  -4   4  10        0.35        0.10      7.22 o 
  -3   4  10       11.37        2.96      3.61 o 
  -2   4  10       40.51       34.61      4.57 o 
  -1   4  10      244.84      256.20      6.95 o 
   0   4  10       28.68       30.80      3.07 o 
   1   4  10        6.56        5.08      2.18 o 
   2   4  10        2.52        0.87      1.91 o 
   3   4  10        0.87       -2.19      1.77 o 
   4   4  10        0.24       -0.91      2.16 o 
   5   4  10       11.07       19.69      7.22 o 
   6   4  10        0.05        5.59      4.38 o 
  -4   5  10        0.06       -2.75      3.36 o 
  -3   5  10        0.04       -0.53      2.91 o 
  -2   5  10        4.04        1.81      2.94 o 
  -1   5  10        2.89       11.35      2.52 o 
   0   5  10       67.26       71.25      4.25 o 
   1   5  10       18.76       16.08      4.05 o 
   2   5  10        1.20       -0.29      1.95 o 
   3   5  10        1.51        2.67      2.15 o 
   4   5  10        2.26        2.70      2.36 o 
   5   5  10        1.33        1.53      4.60 o 
  -4   6  10        0.01        0.38      6.67 o 
  -3   6  10        0.10       -2.91      3.61 o 
  -2   6  10        2.56        0.75      2.94 o 
  -1   6  10       24.84       26.33      3.13 o 
   0   6  10      105.56      114.23      4.80 o 
   1   6  10       22.58       29.77      3.14 o 
   2   6  10       37.44       28.29      3.04 o 
   3   6  10       81.33       84.20      5.63 o 
   4   6  10        3.18        1.18      2.62 o 
   5   6  10        5.08        7.66      3.56 o 
   6   6  10        0.13       -1.97      5.47 o 
  -4   7  10        0.06       -4.16      6.13 o 
  -3   7  10       15.39        9.08      3.77 o 
  -2   7  10        1.88        1.05      4.16 o 
  -1   7  10        1.44       -2.08      2.60 o 
   0   7  10        9.69       13.97      3.17 o 
   1   7  10       86.22       92.54      5.34 o 
   2   7  10        4.77        3.00      2.77 o 
   3   7  10        9.86        7.19      3.08 o 
   4   7  10        2.27        1.09      3.94 o 
   5   7  10        4.68        6.13      3.56 o 
  -2   8  10        0.00        0.88      3.72 o 
  -1   8  10        0.01       -0.26      2.62 o 
   0   8  10        0.07       -0.17      2.46 o 
   1   8  10       39.78       37.85      6.56 o 
   2   8  10        8.65       10.94      3.40 o 
   3   8  10       28.45       20.66      6.89 o 
   4   8  10        0.38       -3.22      3.01 o 
   5   8  10       23.48       29.76      4.56 o 
  -2   9  10        9.44       19.91      5.91 o 
  -1   9  10        0.05       -1.74      2.77 o 
   0   9  10        3.46        4.03      3.08 o 
   1   9  10        0.94        1.04      2.78 o 
   2   9  10        0.07       -0.25      2.93 o 
   3   9  10        0.09       -2.23      3.72 o 
   4   9  10        2.53        4.34      3.36 o 
   5   9  10        2.78        8.42      4.02 o 
  -1  10  10        0.05       -1.03      3.36 o 
   0  10  10        4.20        6.40      3.46 o 
   1  10  10        4.30        4.98      3.32 o 
   2  10  10       13.35       25.87      4.60 o 
   3  10  10        1.51        1.08      3.63 o 
   4  10  10       16.62       17.68      9.52 o 
   0  11  10        0.27       -0.70      3.63 o 
   1  11  10        0.81       -0.34      3.46 o 
   2  11  10        2.87        3.19      3.48 o 
   3  11  10        1.70        6.97      3.70 o 
  -3  -6  11        0.52        4.16      5.91 o 
  -2  -6  11        1.01        2.19      5.25 o 
  -1  -6  11        0.01        8.97      7.66 o 
   0  -6  11        0.07       12.91      7.22 o 
   1  -6  11        0.03        2.00      5.58 o 
  -3  -5  11        2.30       -0.11      4.42 o 
  -2  -5  11        0.81       -0.95      4.92 o 
  -1  -5  11        0.00       -3.94      5.91 o 
   0  -5  11        2.82        1.55      3.56 o 
   1  -5  11        2.86        0.81      3.74 o 
   2  -5  11        0.43       -2.22      8.21 o 
  -4  -4  11        8.29       -1.85      4.52 o 
  -3  -4  11       12.39        6.33      4.36 o 
  -2  -4  11        2.34        1.53      3.56 o 
  -1  -4  11        1.26       -1.59      3.24 o 
   0  -4  11        2.07        3.39      3.51 o 
   1  -4  11        0.63        1.81      5.25 o 
   2  -4  11        0.84        0.94      3.71 o 
   3  -4  11        1.50        0.73      4.41 o 
  -4  -3  11        0.04       -4.81      4.37 o 
  -3  -3  11        0.22       -1.15      4.04 o 
  -2  -3  11        3.05        1.68      3.56 o 
  -1  -3  11        4.47        2.16      3.20 o 
   0  -3  11       36.19       29.96      4.37 o 
   1  -3  11        9.37        5.35      4.49 o 
   2  -3  11        4.56       16.94      6.02 o 
   3  -3  11        2.50        6.96      4.92 o 
  -5  -2  11        0.81       -3.13      7.44 o 
  -4  -2  11       12.13       10.55      4.37 o 
  -3  -2  11        6.02       -0.81      3.79 o 
  -2  -2  11        0.50        0.16      3.01 o 
  -1  -2  11        5.38        3.26      3.08 o 
   0  -2  11       10.20        6.13      2.49 o 
   1  -2  11        0.06       -3.87      2.78 o 
   2  -2  11        3.28        8.68      3.79 o 
   3  -2  11       15.46       14.97      4.53 o 
   4  -2  11        7.35       10.32      4.45 o 
  -5  -1  11        0.85       -3.90      7.66 o 
  -4  -1  11        0.28       -2.55      4.05 o 
  -3  -1  11        0.32       -0.45      4.16 o 
  -2  -1  11        0.35       -4.17      2.83 o 
  -1  -1  11       14.45       13.86      4.16 o 
   0  -1  11       20.74       24.42      2.99 o 
   1  -1  11       14.00       19.47      2.76 o 
   2  -1  11       15.31       17.75      6.24 o 
   3  -1  11       18.96       26.32      4.41 o 
   4  -1  11        0.39        7.11      4.17 o 
  -5   0  11        0.04        0.32      4.81 o 
  -4   0  11        0.42       -1.98      3.63 o 
  -3   0  11        0.04       -1.56      4.27 o 
  -2   0  11        2.57       -1.96      3.05 o 
  -1   0  11        0.98       -1.30      2.51 o 
   0   0  11        0.01        0.94      2.01 o 
   1   0  11        1.86        3.32      2.14 o 
   2   0  11        5.09        1.97      3.15 o 
   3   0  11        0.04       -2.84      3.83 o 
   4   0  11        3.38       10.91      4.15 o 
   5   0  11        2.88        6.13      4.61 o 
  -5   1  11        0.82       -0.15      8.32 o 
  -4   1  11        1.04        5.37      3.99 o 
  -3   1  11        6.46        3.74      3.56 o 
  -2   1  11        0.49       -2.19      2.45 o 
  -1   1  11        1.62        2.07      2.83 o 
   0   1  11       11.54        7.79      3.11 o 
   1   1  11        0.31       -0.50      1.86 o 
   2   1  11        6.60        6.79      2.58 o 
   3   1  11       76.15       85.87      6.11 o 
   4   1  11       30.93       30.88      5.14 o 
   5   1  11       10.12       17.44      7.55 o 
  -5   2  11        0.01       -6.33      6.02 o 
  -4   2  11       15.80       12.44      6.46 o 
  -3   2  11        0.44        0.51      3.42 o 
  -2   2  11        2.92       -1.34      2.95 o 
  -1   2  11        2.11       -1.15      2.58 o 
   0   2  11        1.39       -1.60      1.84 o 
   1   2  11        0.33       -3.40      3.06 o 
   2   2  11        1.67        0.57      4.81 o 
   3   2  11       41.35       50.88      7.99 o 
   4   2  11       34.68       27.22      4.57 o 
   5   2  11        1.93        6.36      4.46 o 
  -4   3  11        4.99        6.16      9.41 o 
  -3   3  11        9.93       13.53      3.84 o 
  -2   3  11       65.51       60.44      9.63 o 
  -1   3  11      124.89      144.44     10.94 o 
   0   3  11       67.40       67.31      4.15 o 
   1   3  11        3.12        2.68      2.62 o 
   2   3  11        1.50        3.55      2.27 o 
   3   3  11       20.99       20.05      3.84 o 
   4   3  11        0.92        4.60      5.69 o 
   5   3  11        3.08       12.79      4.52 o 
  -4   4  11        7.59        5.93      4.14 o 
  -3   4  11        6.58        5.91      3.68 o 
  -2   4  11      173.90      179.96      8.22 o 
  -1   4  11      517.63      588.68     15.41 o 
   0   4  11      119.80      119.58      6.37 o 
   1   4  11        7.61        5.63      2.31 o 
   2   4  11        7.26        6.42      2.40 o 
   3   4  11        7.79       10.42      2.74 o 
   4   4  11        4.23        4.64      2.64 o 
   5   4  11        3.16        8.10      6.56 o 
  -4   5  11        0.02       -2.34      6.46 o 
  -3   5  11        5.19        3.17      3.51 o 
  -2   5  11       28.95       31.05      4.63 o 
  -1   5  11       49.04       46.48      4.89 o 
   0   5  11        0.14       -1.15      2.26 o 
   1   5  11       73.08       84.77      4.61 o 
   2   5  11       28.32       22.52      3.19 o 
   3   5  11       31.12       24.75      3.22 o 
   4   5  11        0.66        1.49      3.67 o 
   5   5  11        2.41        2.63      4.81 o 
  -3   6  11       11.02       12.47      4.36 o 
  -2   6  11        0.72        1.14      3.20 o 
  -1   6  11        0.17       -2.93      2.58 o 
   0   6  11        1.40       -0.48      2.06 o 
   1   6  11        0.28        0.90      2.16 o 
   2   6  11        0.02        0.31      2.08 o 
   3   6  11        0.14       -2.44      2.63 o 
   4   6  11        0.09       -1.42      2.79 o 
   5   6  11        0.87        0.63      3.17 o 
  -3   7  11        0.24       -4.74      3.42 o 
  -2   7  11       13.04        9.42     10.61 o 
  -1   7  11        7.02        6.86      3.39 o 
   0   7  11        5.90        7.91      3.08 o 
   1   7  11        0.15       -1.25      2.70 o 
   2   7  11        0.04       -1.42      2.68 o 
   3   7  11       11.97        7.40      5.69 o 
   4   7  11        3.11       -0.85      2.77 o 
   5   7  11        0.50        4.04      3.77 o 
  -2   8  11        2.50        8.75      5.25 o 
  -1   8  11        1.00        2.72      4.49 o 
   0   8  11        0.10       -0.06      2.93 o 
   1   8  11        6.69        9.62      3.48 o 
   2   8  11        1.17       -0.75      2.77 o 
   3   8  11       19.66       19.90      6.13 o 
   4   8  11        0.02       -2.24      3.39 o 
   5   8  11        6.83        7.42      3.99 o 
  -2   9  11        1.90        4.38      5.03 o 
  -1   9  11        7.54        9.48      3.55 o 
   0   9  11        0.70        0.76      3.24 o 
   1   9  11        0.41        5.46      3.48 o 
   2   9  11        4.43        7.73      3.39 o 
   3   9  11        0.96        2.24      3.30 o 
   4   9  11        2.75        6.89      3.71 o 
   0  10  11        0.76        1.31      3.46 o 
   1  10  11        4.54        6.16      5.91 o 
   2  10  11        4.73        2.88      3.57 o 
   3  10  11        0.02        0.84      5.03 o 
  -2  -5  12        0.02        3.54      4.31 o 
  -1  -5  12        0.08       -0.22      7.22 o 
   0  -5  12        0.07        7.88      7.66 o 
  -3  -4  12        0.13       -5.18      4.36 o 
  -2  -4  12        0.15       -1.42      3.80 o 
  -1  -4  12        0.01       -1.09      6.78 o 
   0  -4  12        0.24       -0.44      6.35 o 
   1  -4  12        0.01        5.43      3.97 o 
   2  -4  12        0.01       -5.15      3.77 o 
  -3  -3  12        1.66       -1.61      4.36 o 
  -2  -3  12        1.01        1.05      4.16 o 
  -1  -3  12        1.16        4.46      3.64 o 
   0  -3  12       11.72       13.13      7.22 o 
   1  -3  12        6.51        4.30      3.68 o 
   2  -3  12        5.34        7.12      4.16 o 
  -4  -2  12        0.19       -0.92      4.61 o 
  -3  -2  12        1.50        2.52      4.15 o 
  -2  -2  12        0.51        2.07      3.93 o 
  -1  -2  12       25.05       28.33      4.68 o 
   0  -2  12       15.84       19.43      5.10 o 
   1  -2  12        1.10        4.82      3.44 o 
   2  -2  12       74.32       80.89     10.94 o 
   3  -2  12       60.80       47.47     14.22 o 
  -4  -1  12        0.99       -4.00      6.24 o 
  -3  -1  12        0.47       -7.38      5.47 o 
  -2  -1  12        0.04        4.48      3.88 o 
  -1  -1  12        8.12        6.75      3.56 o 
   0  -1  12        1.69        4.77      2.56 o 
   1  -1  12        0.87       -1.68      3.10 o 
   2  -1  12        0.18        6.51      3.54 o 
   3  -1  12        8.49       14.33      4.29 o 
   4  -1  12        1.41        6.85      4.25 o 
  -4   0  12        0.14        1.05      3.97 o 
  -3   0  12        0.02       -2.66      3.76 o 
  -2   0  12        0.00       -2.64      3.36 o 
  -1   0  12        4.07       -0.62      3.10 o 
   0   0  12        8.02       10.67      2.60 o 
   1   0  12        0.19        0.80      2.29 o 
   2   0  12       47.31       49.89      6.56 o 
   3   0  12       32.72       31.66      4.93 o 
   4   0  12        0.00        2.74      4.13 o 
  -4   1  12       11.74        8.50      4.24 o 
  -3   1  12        0.16       -0.70      3.24 o 
  -2   1  12        0.17        1.97      3.46 o 
  -1   1  12        1.61        3.15      3.04 o 
   0   1  12        0.01       -1.56      2.10 o 
   1   1  12        2.52        2.69      2.21 o 
   2   1  12        0.44       -0.08      2.99 o 
   3   1  12        1.07        3.49      4.81 o 
   4   1  12        1.64        0.09      5.36 o 
  -4   2  12        0.27        0.17      3.76 o 
  -3   2  12        3.06        1.98      3.51 o 
  -2   2  12       18.20       17.40      4.31 o 
  -1   2  12       42.04       45.75      6.67 o 
   0   2  12        5.34        4.11      3.06 o 
   1   2  12        0.30        1.50      2.67 o 
   2   2  12        0.09        0.04      2.19 o 
   3   2  12        0.85        2.98      3.24 o 
   4   2  12        0.04        2.69      4.60 o 
  -4   3  12        0.07        0.66      4.10 o 
  -3   3  12        5.89        4.57      9.30 o 
  -2   3  12        0.02        2.81      3.11 o 
  -1   3  12       19.58       23.25      4.36 o 
   0   3  12       45.34       52.22      4.05 o 
   1   3  12        0.40        1.04      2.23 o 
   2   3  12        0.01       -0.79      2.89 o 
   3   3  12        0.30        3.88      3.20 o 
   4   3  12        0.83        3.26      3.73 o 
   5   3  12        0.45        6.99      4.36 o 
  -4   4  12        0.08       -5.71      4.38 o 
  -3   4  12        0.38       -0.75      4.27 o 
  -2   4  12        0.39        4.09      3.44 o 
  -1   4  12       44.78       55.48      8.32 o 
   0   4  12        0.93       -1.52      3.35 o 
   1   4  12       45.20       48.38      5.05 o 
   2   4  12       37.09       33.73      3.59 o 
   3   4  12       14.15       12.82      2.90 o 
   4   4  12        0.05        9.85      6.13 o 
   5   4  12        0.23        5.13      4.20 o 
  -3   5  12        2.88        3.17      3.56 o 
  -2   5  12        5.47       -1.61      3.94 o 
  -1   5  12       14.87        9.26      3.63 o 
   0   5  12        4.14        1.83      2.49 o 
   1   5  12       33.00       42.66      5.16 o 
   2   5  12       13.73       10.36      2.90 o 
   3   5  12        4.12        2.38      2.49 o 
   4   5  12        0.99        2.71      2.96 o 
  -3   6  12        0.75       -2.69      3.72 o 
  -2   6  12        0.01        1.86      4.38 o 
  -1   6  12       10.30       10.01      3.84 o 
   0   6  12        6.99        3.03      2.51 o 
   1   6  12        1.17        0.04      2.43 o 
   2   6  12       44.41       47.49      4.13 o 
   3   6  12        5.12        2.51      5.80 o 
   4   6  12        3.04        2.58      3.46 o 
  -2   7  12        0.89       -1.29      3.56 o 
  -1   7  12        1.16        2.36      3.67 o 
   0   7  12        1.96        5.11      3.17 o 
   1   7  12        7.08        8.10      3.40 o 
   2   7  12        0.04       -0.02      3.61 o 
   3   7  12        0.45       -4.16      2.94 o 
   4   7  12        0.35       -0.91      3.08 o 
  -2   8  12        1.67        0.66      5.03 o 
  -1   8  12        0.01       -2.63      4.60 o 
   0   8  12        5.60        5.54      3.48 o 
   1   8  12        0.01       -1.79      2.83 o 
   2   8  12        0.47       -0.03      3.15 o 
   3   8  12        0.33       -2.01      3.36 o 
   4   8  12        8.04       14.45      4.32 o 
  -1   9  12        0.13       -0.22      5.25 o 
   0   9  12        3.32        2.48      3.55 o 
   1   9  12        5.03        5.47      3.61 o 
   2   9  12        0.13       -3.05      3.30 o 
   3   9  12        3.62        2.59      4.01 o 
  -2  -3  13        0.65        2.48      4.33 o 
  -1  -3  13        3.81        1.73      3.97 o 
   0  -3  13        0.00       11.38      7.66 o 
   1  -3  13        1.36        1.07      6.89 o 
  -3  -2  13        0.01        0.11      4.13 o 
  -2  -2  13        0.52        0.21      3.84 o 
  -1  -2  13        0.06        1.09      5.58 o 
   0  -2  13        2.71        1.09      6.78 o 
   1  -2  13        1.18        2.39      4.49 o 
   2  -2  13        0.57        0.52      4.27 o 
  -3  -1  13        0.18       -1.40      4.01 o 
  -2  -1  13        0.80        5.94      4.25 o 
  -1  -1  13        1.79        2.59      3.80 o 
   0  -1  13        9.14       11.26      4.38 o 
   1  -1  13        1.36       -1.10      3.40 o 
   2  -1  13       25.33       31.65      5.15 o 
  -3   0  13        0.94        1.62      4.33 o 
  -2   0  13        0.93        3.50      3.89 o 
  -1   0  13        0.05        2.92      5.14 o 
   0   0  13        0.85        6.15      3.31 o 
   1   0  13        0.04        1.75      2.46 o 
   2   0  13        5.27        4.87      4.27 o 
   3   0  13       11.48       20.47      5.04 o 
  -3   1  13       10.01        8.64      9.63 o 
  -2   1  13       22.32       25.55      5.04 o 
  -1   1  13       22.92       21.72      4.13 o 
   0   1  13        2.35       -1.21      3.04 o 
   1   1  13        0.11       -1.81      2.39 o 
   2   1  13        6.43        6.86      3.94 o 
   3   1  13       17.12       15.32      4.57 o 
  -3   2  13       29.91       26.54      5.30 o 
  -2   2  13      146.45      169.39     16.74 o 
  -1   2  13      107.73      127.73      7.51 o 
   0   2  13        9.83        7.76      5.25 o 
   1   2  13        4.14        7.15      2.72 o 
   2   2  13        2.62        1.71      2.53 o 
   3   2  13        0.35       -0.26      3.64 o 
   4   2  13        2.28        5.46      4.46 o 
  -3   3  13        0.95       -3.39      7.11 o 
  -2   3  13       15.11       18.70      4.57 o 
  -1   3  13        3.94        1.60      3.57 o 
   0   3  13        6.70        8.53      3.83 o 
   1   3  13       17.11       21.50      4.10 o 
   2   3  13        6.28        7.52      3.20 o 
   3   3  13        1.66        5.96      3.57 o 
   4   3  13        1.24        6.79      4.26 o 
  -3   4  13        0.15       -0.50      4.20 o 
  -2   4  13        6.13        8.47      6.78 o 
  -1   4  13        0.39       -4.22      3.15 o 
   0   4  13        1.37        3.93      2.66 o 
   1   4  13        0.36        2.47      2.62 o 
   2   4  13        0.41        2.35      4.37 o 
   3   4  13        0.17        0.97      3.44 o 
   4   4  13        0.18        9.19      7.22 o 
  -2   5  13        6.03        5.91      4.01 o 
  -1   5  13        2.24        5.36      3.56 o 
   0   5  13        2.85        3.53      2.76 o 
   1   5  13        0.34       -1.15      2.44 o 
   2   5  13        4.96        8.89      4.76 o 
   3   5  13        6.65        5.91      2.83 o 
   4   5  13        0.41       16.85      7.00 o 
  -2   6  13        0.13       -0.35      6.56 o 
  -1   6  13        0.00        3.59      3.68 o 
   0   6  13        0.67       -0.01      2.66 o 
   1   6  13        1.88        0.80      2.60 o 
   2   6  13        3.70        7.44      3.42 o 
   3   6  13        2.92        4.60      3.57 o 
   4   6  13        0.54       -0.10      3.39 o 
  -1   7  13        3.68        4.81      4.81 o 
   0   7  13        0.47       -0.93      3.17 o 
   1   7  13        0.56       -0.08      3.39 o 
   2   7  13        0.91       -2.63      3.24 o 
   3   7  13        0.05       -0.44      3.56 o 
   0   8  13        0.08       -3.34      3.32 o 
   1   8  13       12.89       14.60      4.17 o 
   2   8  13        0.12       -0.08      3.70 o 
  -1  -1  14        0.58        6.44      4.09 o 
   0  -1  14        0.04        3.04      4.27 o 
   1  -1  14        0.00        7.63      4.10 o 
  -2   0  14        6.81       10.71      4.46 o 
  -1   0  14        7.82        7.23      4.25 o 
   0   0  14        0.34       -0.27      3.42 o 
   1   0  14        0.12        4.78      3.94 o 
  -2   1  14        8.96       13.16      4.84 o 
  -1   1  14       14.64       19.87      5.10 o 
   0   1  14        6.21       11.44      4.81 o 
   1   1  14        0.06       -0.40      3.60 o 
   2   1  14        0.00        2.26      4.16 o 
  -2   2  14        2.04        7.91      4.83 o 
  -1   2  14        1.49        6.92      4.09 o 
   0   2  14        7.22        8.65      3.84 o 
   1   2  14       20.73       24.37      8.85 o 
   2   2  14        8.11       11.53      4.15 o 
  -2   3  14       25.36       17.88      5.80 o 
  -1   3  14       14.09       11.66      5.47 o 
   0   3  14        6.72       11.26      4.09 o 
   1   3  14       18.48       24.98      4.93 o 
   2   3  14        3.22        4.69      3.01 o 
  -1   4  14        7.64        4.97      7.77 o 
   0   4  14        0.00        5.06      4.60 o 
   1   4  14        6.78        9.20      3.16 o 
   2   4  14        9.62       11.40      3.99 o 
  -1   5  14        2.01        4.27      3.88 o 
   0   5  14        2.77        4.86      3.94 o 
   1   5  14        0.60       -1.28      2.69 o 
   2   5  14        0.54        4.26      3.06 o 
   0   6  14        4.41        3.87      3.99 o 
   1   6  14        0.38        2.78      2.91 o 
   2   6  14        0.01        3.16      3.67 o 
                                                 
